# Supplementary material for: Metabolic profiling reveals nutrient preferences during carbon utilization in Bacillus species
Source: Sci Rep. 2021 Dec 13;11:23917. doi: 10.1038/s41598-021-03420-7 (PMC8669014; doi:10.1038/s41598-021-03420-7)
Supplement: Supplementary file 2 — Supplementary Information 2. [file 41598_2021_3420_MOESM2_ESM.xlsx]

## Sheet: Supplementary Table 1
Supplementary Table S1. Maximum metabolic rates and endpoints for bacteria examined
Bacteria	Temperature	Plate	Position	Well	Nutrient	Rate 1	Rate 2	Rate 3	Rate Avg	Endpt 1	Endpt 2	Endpt 3	Endpt Avg
6051	30	PM1	A1	1	Null	6.00231	6.27264	6.68731	6.32075	31.5651	39.0141	22.47	31.0164
6051	30	PM1	A2	2	L-Arabinose	57.6631	56.7611	60.0153	58.1465	211.336	235.803	215.789	220.976
6051	30	PM1	A3	3	N-Acetyl-D-Glucosamine	18.2685	19.0467	19.022	18.779	77.4609	81.497	76.0549	78.3376
6051	30	PM1	A4	4	D-Saccharic Acid	30.4843	30.2134	30.2178	30.3052	111.229	113.061	104.614	109.635
6051	30	PM1	A5	5	Succinic Acid	9.03772	7.44068	11.2414	9.23995	46.1686	52.8846	50.3975	49.8169
6051	30	PM1	A6	6	D-Galactose	10.0872	11.6271	9.46814	10.3941	32.3837	36.3518	37.9832	35.5729
6051	30	PM1	A7	7	L-Aspartic Acid	20.7207	19.5988	24.0319	21.4505	93.0109	93.5471	97.7449	94.7677
6051	30	PM1	A8	8	L-Proline	43.349	43.3723	39.9154	42.2123	120.14	121.824	111.544	117.836
6051	30	PM1	A9	9	D-Alanine	12.3591	12.1225	13.3376	12.6064	51.8664	54.0034	49.991	51.9536
6051	30	PM1	A10	10	D-Trehalose	30.7927	31.0259	32.6256	31.4814	135.388	138.707	141.699	138.598
6051	30	PM1	A11	11	D-Mannose	32.7023	30.2926	30.6028	31.1992	141.617	145.887	141.421	142.975
6051	30	PM1	A12	12	Dulcitol	5.12196	5.82033	8.03962	6.3273	30.2857	39.64	21.2983	30.408
6051	30	PM1	B1	13	D-Serine	1.73187	3.62787	5.12852	3.49608	0.79208	3.64322	4.88459	3.10663
6051	30	PM1	B2	14	D-Sorbitol	43.3082	41.2402	45.2713	43.2732	196.137	189.744	190.435	192.105
6051	30	PM1	B3	15	Glycerol	29.7735	28.3888	30.914	29.6921	130.466	128.632	141.6	133.566
6051	30	PM1	B4	16	L-Fucose	9.64672	10.8055	11.2456	10.5659	31.8561	39.7704	24.1641	31.9302
6051	30	PM1	B5	17	D-Glucuronic Acid	6.78097	9.78417	7.16407	7.90974	26.937	31.6006	24.2301	27.5892
6051	30	PM1	B6	18	D-Gluconic Acid	38.8471	34.9706	38.2232	37.3469	149.288	139.646	147.807	145.58
6051	30	PM1	B7	19	D,L-a-Glycerol Phosphate	19.3606	23.849	18.5813	20.5969	65.5196	76.0244	56.6237	66.0559
6051	30	PM1	B8	20	D-Xylose	41.703	44.8941	36.8574	41.1515	145.031	164.794	133.908	147.911
6051	30	PM1	B9	21	L-Lactic Acid	19.5936	20.9158	19.3235	19.9443	79.5126	83.3764	79.4528	80.7806
6051	30	PM1	B10	22	Formic Acid	6.25696	6.20654	6.08996	6.18449	23.9516	28.7681	20.186	24.3019
6051	30	PM1	B11	23	D-Mannitol	34.9934	35.7184	31.566	34.0926	142.168	147.623	144.096	144.629
6051	30	PM1	B12	24	L-Glutamic Acid	17.4399	18.6262	18.786	18.284	81.6138	91.1226	73.8798	82.2054
6051	30	PM1	C1	25	D-Glucose-6-Phosphate	5.32439	6.13197	5.9571	5.80449	31.2153	36.4249	30.5449	32.7284
6051	30	PM1	C2	26	D-Galactonic Acid-g-Lactone	7.53327	7.83792	9.80773	8.39297	17.9218	19.879	23.2283	20.343
6051	30	PM1	C3	27	D,L-Malic Acid	21.1007	22.2223	21.166	21.4963	70.0243	78.9608	75.7906	74.9253
6051	30	PM1	C4	28	D-Ribose	82.1043	81.8465	85.6247	83.1918	242.984	250.003	216.206	236.398
6051	30	PM1	C5	29	Tween 20	5.4203	7.26423	5.76045	6.14833	24.2849	26.5345	22.4058	24.4084
6051	30	PM1	C6	30	L-Rhamnose	8.32697	10.3396	9.39983	9.35547	37.9304	46.9304	36.7303	40.5304
6051	30	PM1	C7	31	D-Fructose	32.9775	30.5479	35.7053	33.0769	137.483	144.823	141.562	141.289
6051	30	PM1	C8	32	Acetic Acid	5.63004	4.32741	5.48961	5.14902	27.0075	41.2055	32.6377	33.6169
6051	30	PM1	C9	33	a-D-Glucose	31.0078	31.3597	32.4307	31.5994	147.283	155.17	154.325	152.259
6051	30	PM1	C10	34	Maltose	23.0189	23.1707	26.5199	24.2365	116.793	119.785	119.744	118.774
6051	30	PM1	C11	35	D-Melibiose	16.9766	19.3247	20.5872	18.9628	84.9438	90.7465	88.6959	88.1287
6051	30	PM1	C12	36	Thymidine	18.4193	16.4374	19.5374	18.1314	86.9439	93.2383	91.0203	90.4008
6051	30	PM1	D1	37	L-Asparagine	57.349	51.7801	50.101	53.0767	145.281	154.449	168.509	156.08
6051	30	PM1	D2	38	D-Aspartic Acid	8.76606	8.49336	11.1586	9.47269	52.4152	56.0086	52.8681	53.764
6051	30	PM1	D3	39	D-Glucosaminic Acid	4.99013	7.43043	5.73802	6.05286	16.4744	32.3823	28.6586	25.8384
6051	30	PM1	D4	40	1,2-Propanediol	4.93597	6.6784	5.2702	5.62819	26.1926	33.3372	30.8905	30.1401
6051	30	PM1	D5	41	Tween 40	5.3383	5.51761	5.35725	5.40439	18.5168	22.1994	18.9037	19.8733
6051	30	PM1	D6	42	a-Keto-Glutaric Acid	4.43625	6.55382	5.94458	5.64489	25.7027	31.4159	27.5627	28.2271
6051	30	PM1	D7	43	a-Keto-Butyric Acid	2.57846	4.59307	3.09037	3.42064	10.1267	19.6571	10.4673	13.417
6051	30	PM1	D8	44	a-Methyl-D-Galactoside	11.0222	9.51146	12.2826	10.9388	46.5171	51.1962	45.9303	47.8812
6051	30	PM1	D9	45	a-D-Lactose	5.00693	5.40488	5.70869	5.3735	26.1425	29.1868	24.4241	26.5845
6051	30	PM1	D10	46	Lactulose	6.44477	7.68331	5.41165	6.51324	32.2103	35.4997	32.2532	33.321
6051	30	PM1	D11	47	Sucrose	26.8443	28.1762	29.9478	28.3228	134.874	135.471	138.46	136.269
6051	30	PM1	D12	48	Uridine	13.5744	11.7794	15.3983	13.584	62.1665	63.0699	62.1809	62.4724
6051	30	PM1	E1	49	L-Glutamine	25.8286	22.8493	29.3639	26.0139	116.526	122.608	116.633	118.589
6051	30	PM1	E2	50	m-Tartaric Acid	3.11013	2.90303	3.61125	3.20814	3.17585	24.5454	6.57939	11.4335
6051	30	PM1	E3	51	D-Glucose-1-Phosphate	4.90091	4.92457	6.27574	5.36707	30.298	37.4773	32.2804	33.3519
6051	30	PM1	E4	52	D-Fructose-6-Phosphate	10.7672	11.7198	11.4596	11.3155	34.6414	42.0579	36.7277	37.809
6051	30	PM1	E5	53	Tween 80	4.46193	7.04197	4.57179	5.35856	27.5513	32.8293	23.8409	28.0738
6051	30	PM1	E6	54	a-Hydroxy Glutaric Acid-g-Lactone	4.54586	7.49202	5.21289	5.75026	22.4999	28.8117	23.7257	25.0124
6051	30	PM1	E7	55	a-Hydroxy Butyric Acid	4.69149	5.80701	5.86484	5.45445	19.2283	27.7666	20.8648	22.6199
6051	30	PM1	E8	56	b-Methyl-D-Glucoside	33.5952	31.4955	32.8601	32.6503	133.237	143.509	138.689	138.478
6051	30	PM1	E9	57	Adonitol	5.10476	7.1516	5.94874	6.06837	27.764	32.0794	30.6926	30.1787
6051	30	PM1	E10	58	Maltotriose	24.7245	22.5587	27.3325	24.8719	109.02	111.561	112.481	111.021
6051	30	PM1	E11	59	2-Deoxy Adenosine	8.90884	6.80095	9.00106	8.23695	26.6696	41.405	33.8131	33.9626
6051	30	PM1	E12	60	Adenosine	6.68307	7.75984	8.16154	7.53482	40.1424	43.9507	42.1496	42.0809
6051	30	PM1	F1	61	Glycyl-L-Aspartic Acid	10.3433	9.80562	12.5794	10.9094	40.9681	62.5146	57.7428	53.7418
6051	30	PM1	F2	62	Citric Acid	41.285	38.8467	44.8219	41.6512	128.921	120.284	144.959	131.388
6051	30	PM1	F3	63	m-Inositol	22.1842	22.9557	26.9254	24.0218	109.842	120.782	118.842	116.489
6051	30	PM1	F4	64	D-Threonine	5.77834	5.78749	4.37027	5.31204	15.7264	26.1616	18.9564	20.2815
6051	30	PM1	F5	65	Fumaric Acid	38.7765	38.7165	46.8861	41.4597	126.063	129.744	132.522	129.443
6051	30	PM1	F6	66	Bromo Succinic Acid	6.74841	6.92566	7.30566	6.99324	37.3307	41.9295	37.4681	38.9094
6051	30	PM1	F7	67	Propionic Acid	4.44585	5.8161	5.417	5.22631	25.9018	38.4176	28.4163	30.9119
6051	30	PM1	F8	68	Mucic Acid	18.7645	18.0037	23.0586	19.9423	91.917	94.476	92.1503	92.8478
6051	30	PM1	F9	69	Glycolic Acid	4.43347	4.84009	4.44919	4.57425	22.9924	31.1321	24.375	26.1665
6051	30	PM1	F10	70	Glyoxylic Acid	2.46983	5.07829	3.91656	3.82156	9.26116	9.9609	8.75377	9.32528
6051	30	PM1	F11	71	D-Cellobiose	27.2713	26.6309	30.903	28.2684	129.685	137.192	133.171	133.349
6051	30	PM1	F12	72	Inosine	12.5325	13.0664	12.0135	12.5375	60.6736	62.7937	55.3555	59.6076
6051	30	PM1	G1	73	Glycyl-L-Glutamic Acid	11.211	10.9139	13.0379	11.7209	44.0203	41.6845	44.4493	43.3847
6051	30	PM1	G2	74	Tricarballylic Acid	4.07953	4.27943	5.78193	4.71363	10.4585	32.5108	6.29735	16.4222
6051	30	PM1	G3	75	L-Serine	9.31182	7.34325	9.96586	8.87365	47.8353	52.1831	50.0581	50.0255
6051	30	PM1	G4	76	L-Threonine	8.62801	6.15488	9.35052	8.04447	32.7325	49.4368	46.9646	43.0446
6051	30	PM1	G5	77	L-Alanine	20.5996	23.8629	26.0903	23.5176	93.0465	78.7428	93.8603	88.5498
6051	30	PM1	G6	78	L-Alanyl-Glycine	10.5989	12.3812	11.9922	11.6574	61.4326	65.4435	61.9943	62.9568
6051	30	PM1	G7	79	Acetoacetic Acid	8.79132	6.88598	9.35978	8.34569	25.5229	43.4357	39.8426	36.2671
6051	30	PM1	G8	80	N-Acetyl-b-D-Mannosamine	5.82321	6.22195	7.25366	6.43294	29.336	33.1759	27.4188	29.9769
6051	30	PM1	G9	81	Mono Methyl Succinate	6.86893	7.76663	7.63766	7.42441	34.8596	39.0247	34.0373	35.9739
6051	30	PM1	G10	82	Methyl Pyruvate	14.6917	15.6783	14.7254	15.0318	65.3371	70.4157	66.3774	67.3767
6051	30	PM1	G11	83	D-Malic Acid	5.17818	4.79937	3.91497	4.63084	24.0056	25.4095	22.5965	24.0039
6051	30	PM1	G12	84	L-Malic Acid	31.8117	32.7719	32.2434	32.2757	125.615	134.092	127.411	129.04
6051	30	PM1	H1	85	Glycyl-L-Proline	7.78893	8.14747	10.4196	8.78533	31.8491	32.5351	57.2607	40.5483
6051	30	PM1	H2	86	p-Hydroxy Phenyl Acetic Acid	6.36315	7.14962	6.15722	6.55666	16.1357	14.9619	35.341	22.1462
6051	30	PM1	H3	87	m-Hydroxy Phenyl Acetic Acid	5.98291	5.80731	4.94227	5.57749	7.91967	10.0603	2.43624	6.80541
6051	30	PM1	H4	88	Tyramine	6.38892	8.44752	5.22766	6.68803	16.9621	15.5992	34.5101	22.3571
6051	30	PM1	H5	89	D-Psicose	8.70052	7.44855	8.28755	8.14554	-3.98859	-3.42521	28.0104	6.86553
6051	30	PM1	H6	90	L-Lyxose	28.1712	31.2208	27.5521	28.9813	133.102	144.405	134.726	137.411
6051	30	PM1	H7	91	Glucuronamide	10.0039	9.50005	11.2767	10.2602	37.7331	43.2311	38.0412	39.6685
6051	30	PM1	H8	92	Pyruvic Acid	28.6686	26.4201	28.9889	28.0259	116.218	120.588	112.669	116.492
6051	30	PM1	H9	93	L-Galactonic Acid-g-Lactone	20.7908	23.1959	22.2704	22.0857	101.493	104.173	114.664	106.777
6051	30	PM1	H10	94	D-Galacturonic Acid	17.3153	19.6483	18.3146	18.426	104.583	110.359	104.294	106.412
6051	30	PM1	H11	95	Phenylethylamine	4.82292	6.88399	5.23661	5.64784	34.811	37.8971	30.637	34.4484
6051	30	PM1	H12	96	2-Aminoethanol	5.22297	9.05238	5.98618	6.75384	34.2625	18.3717	35.063	29.2324
6051	30	PM2A	A1	1	Null	4.33753	6.15677	19.1467	9.88035	7.95471	10.7809	4.41647	7.71735
6051	30	PM2A	A2	2	Chondroitin Sulfate C	5.65187	6.80239	11.9881	8.14744	9.2271	17.7491	4.69218	10.5561
6051	30	PM2A	A3	3	a-Cyclodextrin	5.97946	7.1496	13.3784	8.83583	42.209	36.7245	15.6181	31.5172
6051	30	PM2A	A4	4	b-Cyclodextrin	5.89457	5.86518	7.41226	6.39067	33.7819	32.8846	14.5467	27.071
6051	30	PM2A	A5	5	g-Cyclodextrin	19.8657	18.4475	21.024	19.779	96.7238	96.6581	87.0732	93.485
6051	30	PM2A	A6	6	Dextrin	21.2259	21.9276	25.5524	22.902	119.752	113.587	110.971	114.77
6051	30	PM2A	A7	7	Gelatin	21.7281	21.8282	24.0765	22.5443	99.0182	92.1901	88.0816	93.0966
6051	30	PM2A	A8	8	Glycogen	24.7116	23.8103	20.8094	23.1104	105.174	103.635	101.276	103.362
6051	30	PM2A	A9	9	Inulin	5.37201	6.3998	10.3467	7.37283	39.8292	37.6109	18.5918	32.0106
6051	30	PM2A	A10	10	Laminarin	4.68508	5.96641	7.86944	6.17364	33.5821	31.9849	28.8331	31.4667
6051	30	PM2A	A11	11	Mannan	5.09404	3.19886	6.12818	4.80703	27.7961	27.5329	8.19316	21.1741
6051	30	PM2A	A12	12	Pectin	20.0947	19.6372	19.5735	19.7685	92.8496	97.6866	77.4372	89.3245
6051	30	PM2A	B1	13	N-Acetyl-D-Galactosamine	5.67571	4.83103	15.602	8.70292	14.5386	30.3053	5.43967	16.7612
6051	30	PM2A	B2	14	N-Acetyl-Neuraminic Acid	3.70701	4.6953	6.17994	4.86075	3.75869	3.2605	0.0156145	2.34494
6051	30	PM2A	B3	15	b-D-Allose	4.17291	4.54011	8.76381	5.82561	11.5712	16.8478	-2.59827	8.60691
6051	30	PM2A	B4	16	Amygdalin	11.5518	13.3552	19.8716	14.9262	66.0631	77.271	71.1799	71.5047
6051	30	PM2A	B5	17	D-Arabinose	12.6502	18.4507	18.8898	16.6636	45.7235	37.6232	27.6791	37.0086
6051	30	PM2A	B6	18	D-Arabitol	4.2521	3.97749	8.51345	5.58102	28.0641	25.1054	6.6197	19.9297
6051	30	PM2A	B7	19	L-Arabitol	4.40791	4.4883	6.72015	5.20545	25.9642	25.0521	9.19338	20.0699
6051	30	PM2A	B8	20	Arbutin	29.2407	27.8677	37.6433	31.5839	116.062	107.045	143.669	122.259
6051	30	PM2A	B9	21	2-Deoxy-D-Ribose	10.3545	13.4629	13.4848	12.4341	55.8561	57.8063	53.0614	55.5746
6051	30	PM2A	B10	22	i-Erythritol	2.94682	3.74802	6.20362	4.29949	18.4102	21.3426	1.58915	13.7807
6051	30	PM2A	B11	23	D-Fucose	3.82749	5.73349	6.19495	5.25198	23.3977	12.4576	5.29712	13.7175
6051	30	PM2A	B12	24	3-O-b-D-Galactopyranosyl-D-Arabinose	20.158	23.6468	22.3512	22.052	28.4331	29.5292	28.8595	28.9406
6051	30	PM2A	C1	25	Gentiobiose	27.711	25.6871	31.4249	28.2743	128.278	118.863	93.9364	113.692
6051	30	PM2A	C2	26	L-Glucose	2.89072	5.19992	6.62162	4.90409	32.2992	26.8985	2.29793	20.4986
6051	30	PM2A	C3	27	Lacitol	3.44913	4.27121	6.12317	4.6145	28.7894	25.5647	5.42126	19.9251
6051	30	PM2A	C4	28	D-Melezitose	8.33449	8.23962	10.013	8.86236	32.5588	28.4797	14.8722	25.3035
6051	30	PM2A	C5	29	Maltitol	13.2135	16.5319	18.0892	15.9449	85.9224	84.9056	77.9636	82.9305
6051	30	PM2A	C6	30	a-Methyl-D-Glucose	11.8526	12.0768	15.1637	13.031	61.3982	59.5873	47.4575	56.1477
6051	30	PM2A	C7	31	b-Methyl-D-Galactoside	5.45903	3.97394	7.2618	5.56492	32.6023	25.0629	9.20365	22.2896
6051	30	PM2A	C8	32	3-Methyl Glucose	3.46638	3.7517	7.11535	4.77781	21.5844	16.6834	1.52363	13.2638
6051	30	PM2A	C9	33	b-Methyl-D-Glucuronic Acid	3.46999	4.47356	5.92663	4.62339	21.8377	21.7385	21.1931	21.5898
6051	30	PM2A	C10	34	a-Methyl-D-Mannoside	4.16277	4.57589	6.45413	5.06426	24.2995	22.6586	7.04541	18.0012
6051	30	PM2A	C11	35	b-Methyl-D-Xyloside	4.01881	3.84999	5.86547	4.57809	23.8833	25.564	8.31177	19.253
6051	30	PM2A	C12	36	Palatinose	16.1487	16.2571	16.7579	16.3879	93.1772	94.1182	87.0472	91.4475
6051	30	PM2A	D1	37	D-Raffinose	16.2944	18.1883	26.8858	20.4562	91.6139	82.2919	64.3427	79.4162
6051	30	PM2A	D2	38	Salicin	27.8974	26.8404	28.0465	27.5948	125.265	132.913	128.766	128.981
6051	30	PM2A	D3	39	Sedoheptulosan	2.54307	5.48936	8.19736	5.40993	27.8754	23.1854	2.3535	17.8048
6051	30	PM2A	D4	40	L-Sorbose	2.81321	2.724	6.27455	3.93725	18.1333	16.1992	-2.43549	10.6323
6051	30	PM2A	D5	41	Stachyose	4.75031	5.56526	8.50535	6.27364	36.5305	32.8122	11.2267	26.8564
6051	30	PM2A	D6	42	D-Tagatose	3.52444	2.51764	4.03262	3.35823	12.5433	8.12265	8.1319	9.59927
6051	30	PM2A	D7	43	Turanose	16.9619	17.3772	20.0999	18.1463	88.7175	88.4763	86.9938	88.0625
6051	30	PM2A	D8	44	Xylitol	4.08854	3.47963	4.0113	3.85982	16.649	16.7154	13.428	15.5975
6051	30	PM2A	D9	45	N-Acetyl-D-Glucosaminitol	7.07796	3.84784	5.33148	5.41909	25.3447	23.1545	23.3234	23.9409
6051	30	PM2A	D10	46	g-Amino Butyric Acid	5.95558	7.06203	7.93316	6.98359	34.0452	33.2947	14.6981	27.346
6051	30	PM2A	D11	47	d-Amino Valeric Acid	5.81091	5.73684	6.39688	5.98155	17.389	3.7895	5.37346	8.85064
6051	30	PM2A	D12	48	Butyric Acid	18.1243	17.1196	16.2809	17.1749	21.7246	23.1686	22.6964	22.5299
6051	30	PM2A	E1	49	Capric Acid	4.34565	6.61023	15.7694	8.90842	2.90072	7.58405	-3.58757	2.29907
6051	30	PM2A	E2	50	Caproic Acid	4.71516	5.82132	11.1511	7.2292	14.5586	18.5744	7.7315	13.6215
6051	30	PM2A	E3	51	Citraconic Acid	2.99781	3.98863	5.96471	4.31705	21.0637	16.3522	3.16529	13.5271
6051	30	PM2A	E4	52	Citramalic Acid	3.94105	4.72128	6.31071	4.99101	21.8532	18.3507	10.3327	16.8455
6051	30	PM2A	E5	53	D-Glucosamine	56.0359	54.1787	55.9953	55.4033	211.642	199.132	204.206	204.993
6051	30	PM2A	E6	54	2-Hydroxy Benzoic Acid	5.65778	2.35841	1.98245	3.33288	1.94548	0.293417	1.12948	1.12279
6051	30	PM2A	E7	55	4-Hydroxy Benzoic Acid	4.3822	3.57161	5.79962	4.58448	17.5486	11.7027	10.5618	13.271
6051	30	PM2A	E8	56	b-Hydroxy Butyric Acid	3.64851	3.26036	3.94493	3.61793	11.8912	11.0917	11.2236	11.4021
6051	30	PM2A	E9	57	g-Hydroxy Butyric Acid	3.34255	3.44923	4.6373	3.80969	13.1853	8.47556	3.57649	8.41246
6051	30	PM2A	E10	58	a-Keto Valeric Acid	2.87353	2.07418	2.91952	2.62241	7.51511	7.58573	6.82933	7.31006
6051	30	PM2A	E11	59	Itaconic Acid	2.70877	2.24144	4.24675	3.06565	2.74304	2.98927	7.88505	4.53912
6051	30	PM2A	E12	60	5-Keto-D-Gluconic Acid	25.7904	27.5641	29.7986	27.7177	69.473	64.3992	64.6468	66.173
6051	30	PM2A	F1	61	D-Lactic Acid Methyl Ester	6.65962	7.78745	9.04344	7.83017	40.9992	39.1515	16.449	32.1999
6051	30	PM2A	F2	62	Malonic Acid	3.31118	5.11118	4.98651	4.46962	25.7555	18.5465	5.12914	16.477
6051	30	PM2A	F3	63	Melibionic Acid	7.69002	9.48305	10.4386	9.20388	41.7866	42.2384	22.0518	35.3589
6051	30	PM2A	F4	64	Oxalic Acid	2.82448	3.75874	6.56739	4.38354	29.5768	23.1214	3.53495	18.7444
6051	30	PM2A	F5	65	Oxalomalic Acid	6.95255	7.54152	7.39018	7.29475	33.7482	29.735	26.6537	30.0456
6051	30	PM2A	F6	66	Quinic Acid	3.00164	3.17156	2.72337	2.96553	13.4452	9.59352	6.52287	9.85387
6051	30	PM2A	F7	67	D-Ribono-1,4-Lactone	3.01005	2.8113	2.91733	2.91289	4.23507	7.00675	6.05469	5.7655
6051	30	PM2A	F8	68	Sebacic Acid	2.31418	2.8023	1.23545	2.11731	2.83309	3.82608	0.210032	2.28973
6051	30	PM2A	F9	69	Sorbic Acid	1.73988	1.94111	5.67548	3.11882	2.52073	1.73781	2.10862	2.12239
6051	30	PM2A	F10	70	Succinamic Acid	6.20511	6.56846	6.2981	6.35722	19.2217	21.5273	16.1091	18.9527
6051	30	PM2A	F11	71	D-Tartaric Acid	3.5653	3.71904	4.10747	3.79727	1.99679	2.28357	2.24684	2.17573
6051	30	PM2A	F12	72	L-Tartaric Acid	4.12474	6.02895	5.08639	5.08003	25.6752	26.1493	26.3378	26.0541
6051	30	PM2A	G1	73	Acetamide	5.36925	5.24014	7.97518	6.19486	34.0622	32.2185	5.28126	23.854
6051	30	PM2A	G2	74	L-Alaninamide	3.99519	4.05128	4.86982	4.30543	19.7853	18.6296	18.3342	18.9164
6051	30	PM2A	G3	75	N-Acetyl-L-Glutamic Acid	3.83611	3.55245	4.76921	4.05259	26.8714	14.3492	15.8361	19.0189
6051	30	PM2A	G4	76	L-Arginine	17.2032	18.2298	18.8799	18.1043	88.7075	86.002	83.5358	86.0817
6051	30	PM2A	G5	77	Glycine	5.68691	5.59022	5.72418	5.6671	23.3489	16.0261	14.1294	17.8348
6051	30	PM2A	G6	78	L-Histidine	18.8301	19.1243	23.0863	20.3469	89.9085	83.3336	82.5687	85.2703
6051	30	PM2A	G7	79	L-Homoserine	2.97117	2.30458	3.02298	2.76624	6.07589	6.24288	5.79345	6.03741
6051	30	PM2A	G8	80	Hydroxy-L-Proline	4.37543	3.9582	3.44866	3.92743	10.8258	10.1586	12.6103	11.1983
6051	30	PM2A	G9	81	L-Isoleucine	6.00214	4.91426	5.68813	5.53484	17.289	16.3779	20.3349	18.0006
6051	30	PM2A	G10	82	L-Leucine	4.52665	4.22492	4.51532	4.4223	15.505	15.6275	17.7739	16.3021
6051	30	PM2A	G11	83	L-Lysine	4.90551	5.59186	6.1182	5.53852	24.4677	9.63431	27.4383	20.5134
6051	30	PM2A	G12	84	L-Methionine	6.14838	6.76844	7.58794	6.83492	26.6396	31.9188	25.4002	27.9862
6051	30	PM2A	H1	85	L-Ornithine	28.5418	24.4918	27.896	26.9765	119.146	113.014	103.723	111.961
6051	30	PM2A	H2	86	L-Phenylalanine	4.20386	8.26962	8.64833	7.0406	8.0272	28.5185	2.44834	12.998
6051	30	PM2A	H3	87	L-Pyroglutamic Acid	6.94359	5.97101	9.44444	7.45301	41.6936	36.5352	16.4124	31.547
6051	30	PM2A	H4	88	L-Valine	18.6593	5.50497	6.36379	10.176	5.20106	18.4732	4.31511	9.3298
6051	30	PM2A	H5	89	D,L-Carnitine	4.31766	3.3798	5.14673	4.28139	21.8487	16.0176	14.6101	17.4921
6051	30	PM2A	H6	90	Sec-Butylamine	5.81239	5.09852	5.50945	5.47345	19.3359	19.6463	18.7626	19.2482
6051	30	PM2A	H7	91	D,L-Octopamine	4.81783	3.74206	4.22801	4.26263	19.9543	15.5656	20.2538	18.5912
6051	30	PM2A	H8	92	Putrescine	3.63332	3.62688	4.55364	3.93794	20.106	19.9116	17.2572	19.0916
6051	30	PM2A	H9	93	Dihydroxy Acetone	41.3237	40.248	42.2861	41.2859	152.963	148.86	147.556	149.793
6051	30	PM2A	H10	94	2,3-Butanediol	4.67577	4.18782	3.80703	4.22354	11.5248	15.6858	16.8495	14.6867
6051	30	PM2A	H11	95	2,3-Butanedione	7.94193	8.48772	7.62817	8.01927	19.6812	23.5819	24.2692	22.5108
6051	30	PM2A	H12	96	3-Hydroxy-2-Butanone	5.80812	6.42182	5.83283	6.02092	25.3969	27.8734	24.9525	26.0743
10987	30	PM1	A1	1	Null	6.74521	8.06262	12.5746	9.12746	12.4008	2.43386	15.7456	10.1934
10987	30	PM1	A2	2	L-Arabinose	91.3155	86.5985	86.8292	88.2477	260.862	257.672	250.952	256.495
10987	30	PM1	A3	3	N-Acetyl-D-Glucosamine	51.9597	53.7818	50.6002	52.1139	96.1811	93.7585	104.413	98.1175
10987	30	PM1	A4	4	D-Saccharic Acid	22.9039	19.3152	20.6559	20.9583	77.8532	70.7816	60.1737	69.6029
10987	30	PM1	A5	5	Succinic Acid	15.9078	15.9841	19.054	16.982	53.5123	55.0936	54.3961	54.334
10987	30	PM1	A6	6	D-Galactose	37.6534	37.073	34.5335	36.42	125.842	133.191	126.623	128.552
10987	30	PM1	A7	7	L-Aspartic Acid	17.2187	18.5985	17.7083	17.8418	68.6541	72.2513	66.9753	69.2935
10987	30	PM1	A8	8	L-Proline	37.096	34.0881	30.9909	34.0583	142.839	133.792	115.476	130.702
10987	30	PM1	A9	9	D-Alanine	33.6351	30.5101	29.2435	31.1296	135.526	124.201	120.801	126.842
10987	30	PM1	A10	10	D-Trehalose	22.3005	21.7001	21.8831	21.9613	80.1831	76.7935	76.1825	77.7197
10987	30	PM1	A11	11	D-Mannose	19.9439	22.4233	21.3878	21.2516	92.4413	96.8031	81.2908	90.1784
10987	30	PM1	A12	12	Dulcitol	8.31414	8.05945	6.92695	7.76685	18.8501	5.27472	25.3784	16.5011
10987	30	PM1	B1	13	D-Serine	12.8905	7.36575	11.1934	10.4832	54.4783	15.0902	27.6438	32.4041
10987	30	PM1	B2	14	D-Sorbitol	31.9707	31.9705	36.6645	33.5352	97.1353	94.2708	94.7266	95.3776
10987	30	PM1	B3	15	Glycerol	9.38048	6.34251	11.5306	9.08454	30.9523	48.0049	38.8485	39.2686
10987	30	PM1	B4	16	L-Fucose	21.3477	20.362	24.407	22.0389	63.4693	0.362894	42.8424	35.5582
10987	30	PM1	B5	17	D-Glucuronic Acid	22.0986	11.6622	5.22781	12.9962	46.5842	16.6621	35.465	32.9038
10987	30	PM1	B6	18	D-Gluconic Acid	31.3861	30.0326	29.5198	30.3128	85.6345	89.2744	83.1411	86.0167
10987	30	PM1	B7	19	D,L-a-Glycerol Phosphate	8.71113	7.25404	8.51414	8.15977	43.6899	31.5825	33.3089	36.1938
10987	30	PM1	B8	20	D-Xylose	86.0004	80.4649	80.2969	82.254	244.843	231.364	202.277	226.161
10987	30	PM1	B9	21	L-Lactic Acid	14.8908	14.9941	15.4197	15.1015	52.0274	46.5037	45.3779	47.9697
10987	30	PM1	B10	22	Formic Acid	5.79808	3.88329	4.59067	4.75735	19.5104	4.75528	18.6191	14.2949
10987	30	PM1	B11	23	D-Mannitol	27.8898	30.8805	35.2046	31.325	98.6483	104.107	102.235	101.664
10987	30	PM1	B12	24	L-Glutamic Acid	15.4346	17.6163	17.1525	16.7344	95.4129	96.5771	78.5784	90.1895
10987	30	PM1	C1	25	D-Glucose-6-Phosphate	6.24894	5.90515	6.61116	6.25508	15.3274	4.10587	19.5871	13.0068
10987	30	PM1	C2	26	D-Galactonic Acid-g-Lactone	40.9216	36.7825	23.8002	33.8348	103.137	91.181	97.0366	97.1182
10987	30	PM1	C3	27	D,L-Malic Acid	12.8252	8.78631	11.8023	11.1379	69.1038	59.2806	36.8849	55.0898
10987	30	PM1	C4	28	D-Ribose	106.199	95.7304	99.9295	100.62	200.963	231.232	202.735	211.643
10987	30	PM1	C5	29	Tween 20	10.7987	8.12005	11.2918	10.0702	53.5627	39.4466	36.1125	43.0406
10987	30	PM1	C6	30	L-Rhamnose	11.3403	3.3115	14.134	9.59527	44.7329	2.32249	26.5517	24.5357
10987	30	PM1	C7	31	D-Fructose	12.7159	20.988	30.496	21.3999	55.2798	69.4048	59.4435	61.376
10987	30	PM1	C8	32	Acetic Acid	10.1391	6.69666	9.30486	8.71354	40.0083	33.2825	35.7586	36.3498
10987	30	PM1	C9	33	a-D-Glucose	31.4463	29.1844	32.8916	31.1741	95.4574	91.8302	94.7575	94.015
10987	30	PM1	C10	34	Maltose	4.05509	2.41468	4.82354	3.76444	25.6431	1.69651	16.3118	14.5505
10987	30	PM1	C11	35	D-Melibiose	5.09613	7.05314	4.76786	5.63904	26.9411	20.1534	21.4649	22.8531
10987	30	PM1	C12	36	Thymidine	6.1339	5.66799	6.02354	5.94181	17.1299	2.57224	23.5297	14.4106
10987	30	PM1	D1	37	L-Asparagine	16.7642	11.9853	14.5337	14.4277	66.128	72.6798	64.0567	67.6215
10987	30	PM1	D2	38	D-Aspartic Acid	5.84222	4.40611	8.54138	6.26324	4.50595	2.02612	11.535	6.02237
10987	30	PM1	D3	39	D-Glucosaminic Acid	12.4019	19.3514	10.8265	14.1933	44.3451	19.2665	32.3132	31.9749
10987	30	PM1	D4	40	1,2-Propanediol	6.2376	2.40673	5.76002	4.80145	23.0011	0.207655	7.31084	10.1732
10987	30	PM1	D5	41	Tween 40	7.27389	5.546	10.1484	7.6561	39.4876	37.2151	26.828	34.5103
10987	30	PM1	D6	42	a-Keto-Glutaric Acid	14.8563	13.3058	12.0949	13.419	63.5507	49.5086	42.4611	51.8401
10987	30	PM1	D7	43	a-Keto-Butyric Acid	5.25551	3.90204	3.92745	4.36167	7.58921	1.0397	9.29743	5.97545
10987	30	PM1	D8	44	a-Methyl-D-Galactoside	6.21309	5.23589	3.55334	5.00077	12.1201	1.24683	7.30903	6.89199
10987	30	PM1	D9	45	a-D-Lactose	4.48686	4.97717	2.95682	4.14028	21.953	14.9704	8.23397	15.0525
10987	30	PM1	D10	46	Lactulose	3.91595	1.38026	5.30819	3.5348	21.4333	-2.08604	19.2525	12.8666
10987	30	PM1	D11	47	Sucrose	34.3148	33.9779	34.0971	34.1299	109.797	108.639	103.151	107.196
10987	30	PM1	D12	48	Uridine	16.4796	20.8456	15.2756	17.5336	59.9627	59.303	63.789	61.0182
10987	30	PM1	E1	49	L-Glutamine	22.6831	20.0479	20.6525	21.1278	115.459	91.36	81.143	95.9875
10987	30	PM1	E2	50	m-Tartaric Acid	5.67627	9.74818	4.47534	6.63327	4.72649	5.6202	7.86859	6.07176
10987	30	PM1	E3	51	D-Glucose-1-Phosphate	8.23254	6.02476	10.0712	8.1095	13.4279	4.27524	10.6308	9.44466
10987	30	PM1	E4	52	D-Fructose-6-Phosphate	13.0987	15.1118	19.3828	15.8644	53.3779	35.2802	45.6806	44.7796
10987	30	PM1	E5	53	Tween 80	7.50179	6.14176	8.99049	7.54468	50.102	10.3221	26.4719	28.9653
10987	30	PM1	E6	54	a-Hydroxy Glutaric Acid-g-Lactone	8.36412	4.31495	6.83972	6.50626	35.5336	12.8247	25.2483	24.5356
10987	30	PM1	E7	55	a-Hydroxy Butyric Acid	6.4028	2.77739	5.21587	4.79868	11.8558	1.37235	11.7279	8.31865
10987	30	PM1	E8	56	b-Methyl-D-Glucoside	5.36559	1.56778	5.3935	4.10896	21.8661	3.12126	15.5186	13.502
10987	30	PM1	E9	57	Adonitol	17.2943	14.1136	14.8413	15.4164	68.1953	33.2177	52.7975	51.4035
10987	30	PM1	E10	58	Maltotriose	6.31333	2.37876	6.32013	5.00407	28.833	4.77055	24.3801	19.3279
10987	30	PM1	E11	59	2-Deoxy Adenosine	5.77602	6.09336	5.5704	5.81326	10.0757	3.51345	13.799	9.12937
10987	30	PM1	E12	60	Adenosine	14.8378	17.1466	10.8188	14.2677	46.7254	54.6536	58.0738	53.151
10987	30	PM1	F1	61	Glycyl-L-Aspartic Acid	7.46372	7.60167	8.9742	8.0132	20.7336	6.25836	18.4371	15.143
10987	30	PM1	F2	62	Citric Acid	12.6074	9.62981	14.7635	12.3336	47.3384	34.5022	46.5928	42.8111
10987	30	PM1	F3	63	m-Inositol	32.2505	30.5534	24.1587	28.9875	96.5041	75.878	81.9151	84.7658
10987	30	PM1	F4	64	D-Threonine	4.13967	2.39433	5.22422	3.91941	5.73878	0.754832	9.46466	5.31943
10987	30	PM1	F5	65	Fumaric Acid	14.8704	11.3118	22.2748	16.1523	58.2457	71.2763	64.8683	64.7968
10987	30	PM1	F6	66	Bromo Succinic Acid	14.6138	11.3035	12.9703	12.9625	44.2143	48.8739	35.9511	43.0131
10987	30	PM1	F7	67	Propionic Acid	14.6245	15.9045	11.9612	14.1634	54.9898	36.3137	44.5202	45.2746
10987	30	PM1	F8	68	Mucic Acid	23.879	25.5134	19.6496	23.014	77.0989	79.2217	62.6705	72.997
10987	30	PM1	F9	69	Glycolic Acid	4.98594	3.72927	5.11044	4.60855	24.3967	1.11821	19.9876	15.1675
10987	30	PM1	F10	70	Glyoxylic Acid	4.85723	4.69174	3.56268	4.37055	9.80856	3.25301	26.6068	13.2228
10987	30	PM1	F11	71	D-Cellobiose	4.306	3.5891	5.77476	4.55662	31.6175	1.17946	23.5135	18.7701
10987	30	PM1	F12	72	Inosine	16.9811	18.5047	17.9471	17.8109	94.4602	85.1751	83.9641	87.8665
10987	30	PM1	G1	73	Glycyl-L-Glutamic Acid	17.9926	16.1491	11.5474	15.2297	43.1927	33.6028	37.3905	38.062
10987	30	PM1	G2	74	Tricarballylic Acid	7.71892	7.66127	4.80676	6.72898	29.1027	4.37044	13.186	15.553
10987	30	PM1	G3	75	L-Serine	33.7953	24.2414	20.207	26.0812	116.972	97.0948	65.4638	93.1769
10987	30	PM1	G4	76	L-Threonine	13.6092	7.84101	6.00318	9.15113	25.9982	12.6179	14.7127	17.7762
10987	30	PM1	G5	77	L-Alanine	25.7861	21.7361	25.794	24.4388	110.352	118.669	107.802	112.274
10987	30	PM1	G6	78	L-Alanyl-Glycine	19.7441	20.662	21.261	20.5557	76.6025	73.2247	89.1647	79.664
10987	30	PM1	G7	79	Acetoacetic Acid	9.26811	8.47514	11.2897	9.67764	16.0786	12.7842	32.1037	20.3222
10987	30	PM1	G8	80	N-Acetyl-b-D-Mannosamine	7.41339	4.5712	5.39383	5.79281	12.8916	4.46864	19.5056	12.2886
10987	30	PM1	G9	81	Mono Methyl Succinate	8.10695	4.83113	7.35368	6.76392	18.0511	3.06147	17.0408	12.7178
10987	30	PM1	G10	82	Methyl Pyruvate	16.5675	18.0844	15.4386	16.6968	65.7377	57.895	50.4338	58.0222
10987	30	PM1	G11	83	D-Malic Acid	5.42628	2.89597	6.34933	4.89053	39.2991	34.1874	30.4371	34.6412
10987	30	PM1	G12	84	L-Malic Acid	25.6895	15.4632	16.3853	19.1793	66.0839	83.5163	47.4123	65.6708
10987	30	PM1	H1	85	Glycyl-L-Proline	11.2864	10.5033	7.56204	9.7839	18.6537	7.17207	18.5163	14.7807
10987	30	PM1	H2	86	p-Hydroxy Phenyl Acetic Acid	62.2201	49.6744	54.5375	55.4773	151.57	126.462	145.83	141.287
10987	30	PM1	H3	87	m-Hydroxy Phenyl Acetic Acid	10.6087	8.90055	7.5987	9.03597	10.7449	6.08695	9.62992	8.8206
10987	30	PM1	H4	88	Tyramine	79.7586	80.0773	53.8395	71.2251	147.572	142.358	119.197	136.375
10987	30	PM1	H5	89	D-Psicose	14.2554	11.6919	9.76708	11.9048	46.2172	21.2772	35.554	34.3494
10987	30	PM1	H6	90	L-Lyxose	75.643	69.8169	72.8319	72.7639	220.497	199.868	203.308	207.891
10987	30	PM1	H7	91	Glucuronamide	13.575	18.6488	15.3533	15.859	80.8095	48.6143	60.8991	63.441
10987	30	PM1	H8	92	Pyruvic Acid	27.1313	29.5114	35.5182	30.7203	87.561	50.3841	85.7037	74.5496
10987	30	PM1	H9	93	L-Galactonic Acid-g-Lactone	6.34391	9.40736	6.20845	7.3199	36.274	6.94415	23.7362	22.3181
10987	30	PM1	H10	94	D-Galacturonic Acid	30.9525	24.3861	19.8313	25.0566	92.7192	54.94	76.5742	74.7445
10987	30	PM1	H11	95	Phenylethylamine	9.34705	7.20839	9.9324	8.82928	11.9741	3.54095	21.5416	12.3522
10987	30	PM1	H12	96	2-Aminoethanol	12.1846	10.4599	9.73958	10.7947	48.6935	14.3604	39.568	34.2073
10987	30	PM2A	A1	1	Null	9.84038	12.7543	6.19712	9.59727	3.97015	12.8669	46.3966	21.0779
10987	30	PM2A	A2	2	Chondroitin Sulfate C	7.11167	9.87973	6.99492	7.99544	21.1116	8.28357	19.2677	16.2209
10987	30	PM2A	A3	3	a-Cyclodextrin	7.25271	9.83124	7.96352	8.34916	15.1675	8.85423	21.8762	15.2993
10987	30	PM2A	A4	4	b-Cyclodextrin	5.55156	7.41715	7.3021	6.75693	21.6006	4.89111	35.3543	20.6153
10987	30	PM2A	A5	5	g-Cyclodextrin	6.00516	6.94073	8.62814	7.19134	25.0171	31.3071	23.2639	26.5294
10987	30	PM2A	A6	6	Dextrin	7.20499	9.01545	9.24762	8.48935	28.2494	20.1963	41.4453	29.9637
10987	30	PM2A	A7	7	Gelatin	6.03738	7.88423	7.745	7.2222	34.1824	26.5917	47.2182	35.9974
10987	30	PM2A	A8	8	Glycogen	6.57148	10.8916	8.6808	8.71462	27.0397	11.5157	41.0986	26.5513
10987	30	PM2A	A9	9	Inulin	5.34495	13.1996	9.73969	9.42809	31.4581	20.0783	41.64	31.0588
10987	30	PM2A	A10	10	Laminarin	3.83524	9.33527	9.50842	7.55965	34.0268	42.341	38.4494	38.2724
10987	30	PM2A	A11	11	Mannan	5.93052	6.86084	7.42575	6.73904	33.4998	36.8067	28.8148	33.0404
10987	30	PM2A	A12	12	Pectin	7.27653	8.85837	10.242	8.79229	51.557	59.8168	42.1066	51.1601
10987	30	PM2A	B1	13	N-Acetyl-D-Galactosamine	8.33342	9.06254	5.72365	7.70654	5.42244	13.4419	39.6927	19.519
10987	30	PM2A	B2	14	N-Acetyl-Neuraminic Acid	5.34636	7.62092	6.57935	6.51555	5.03058	9.35642	17.4862	10.6244
10987	30	PM2A	B3	15	b-D-Allose	10.7447	10.6022	11.1571	10.8347	31.3531	51.5904	56.34	46.4278
10987	30	PM2A	B4	16	Amygdalin	6.7404	7.799	7.01603	7.18514	9.13567	15.3053	30.9415	18.4608
10987	30	PM2A	B5	17	D-Arabinose	73.1702	72.8114	73.6244	73.202	203.739	226.588	207.595	212.641
10987	30	PM2A	B6	18	D-Arabitol	17.277	20.1404	24.7401	20.7192	64.0655	76.8939	98.0446	79.668
10987	30	PM2A	B7	19	L-Arabitol	15.0003	18.7602	31.6682	21.8096	57.4349	68.8664	82.7696	69.6903
10987	30	PM2A	B8	20	Arbutin	3.72517	5.08147	7.49132	5.43265	18.4298	23.2361	26.6714	22.7791
10987	30	PM2A	B9	21	2-Deoxy-D-Ribose	27.1083	30.8336	25.682	27.8747	135.117	162.768	145.197	147.694
10987	30	PM2A	B10	22	i-Erythritol	14.3316	17.0965	14.2692	15.2324	52.734	60.5639	58.303	57.2003
10987	30	PM2A	B11	23	D-Fucose	16.8293	15.7788	13.5502	15.3861	62.7581	48.8478	61.4824	57.6961
10987	30	PM2A	B12	24	3-O-b-D-Galactopyranosyl-D-Arabinose	10.4608	9.19348	10.316	9.99011	41.2793	43.032	46.9997	43.7703
10987	30	PM2A	C1	25	Gentiobiose	10.1567	12.4022	6.64843	9.73577	4.7971	13.2853	18.921	12.3345
10987	30	PM2A	C2	26	L-Glucose	5.42615	8.23177	6.67147	6.77646	3.84798	8.86591	19.3767	10.6969
10987	30	PM2A	C3	27	Lacitol	4.64999	6.61958	7.48821	6.25259	4.74205	27.1866	22.2797	18.0695
10987	30	PM2A	C4	28	D-Melezitose	6.23983	7.9159	7.41437	7.19003	18.1571	15.4191	22.9269	18.8344
10987	30	PM2A	C5	29	Maltitol	6.13659	8.13248	7.9545	7.40786	22.6335	35.4196	38.4273	32.1601
10987	30	PM2A	C6	30	a-Methyl-D-Glucose	6.16785	8.84787	6.69514	7.23695	9.61038	17.6708	35.0231	20.7681
10987	30	PM2A	C7	31	b-Methyl-D-Galactoside	6.31428	7.08203	7.898	7.0981	8.03269	6.37344	24.8741	13.0934
10987	30	PM2A	C8	32	3-Methyl Glucose	5.89505	5.86151	5.85239	5.86965	12.9278	12.1045	30.0217	18.3513
10987	30	PM2A	C9	33	b-Methyl-D-Glucuronic Acid	4.86858	6.32549	5.82138	5.67182	21.0467	30.5078	23.6987	25.0844
10987	30	PM2A	C10	34	a-Methyl-D-Mannoside	3.90456	5.8897	6.1226	5.30562	24.106	29.6659	29.5371	27.7697
10987	30	PM2A	C11	35	b-Methyl-D-Xyloside	4.31066	6.45858	5.8393	5.53618	22.3607	16.8056	25.8128	21.6597
10987	30	PM2A	C12	36	Palatinose	16.9101	15.9034	14.1637	15.6591	71.9201	66.8595	56.6123	65.1306
10987	30	PM2A	D1	37	D-Raffinose	9.57155	11.8392	6.05626	9.15567	10.8454	20.3784	42.515	24.5796
10987	30	PM2A	D2	38	Salicin	5.57692	8.0335	6.56089	6.72377	8.33523	6.99062	19.4942	11.6067
10987	30	PM2A	D3	39	Sedoheptulosan	6.42695	9.4705	7.01596	7.63781	5.85039	4.48374	22.1157	10.8166
10987	30	PM2A	D4	40	L-Sorbose	5.04435	9.93318	10.7514	8.5763	11.4478	29.3309	40.357	27.0453
10987	30	PM2A	D5	41	Stachyose	6.9087	10.0435	8.05912	8.3371	13.286	37.0114	36.9356	29.0776
10987	30	PM2A	D6	42	D-Tagatose	38.9764	39.6738	36.4201	38.3568	117.923	143.422	133.817	131.721
10987	30	PM2A	D7	43	Turanose	4.48775	5.91977	6.2531	5.55354	18.3845	26.9533	27.4585	24.2654
10987	30	PM2A	D8	44	Xylitol	5.24977	6.22279	6.92706	6.13321	23.9891	30.1934	27.7009	27.2945
10987	30	PM2A	D9	45	N-Acetyl-D-Glucosaminitol	4.52912	7.64767	6.64217	6.27299	20.1861	19.5476	20.3949	20.0429
10987	30	PM2A	D10	46	g-Amino Butyric Acid	53.7244	53.8427	53.1411	53.5694	149.26	137.648	150.652	145.853
10987	30	PM2A	D11	47	d-Amino Valeric Acid	4.23235	3.53862	2.27635	3.34911	-0.360786	3.9106	4.19332	2.58104
10987	30	PM2A	D12	48	Butyric Acid	4.82253	4.72017	4.04966	4.53079	19.3932	14.486	23.7213	19.2002
10987	30	PM2A	E1	49	Capric Acid	12.3849	9.98212	14.4776	12.2815	39.22	26.3035	27.3885	30.9707
10987	30	PM2A	E2	50	Caproic Acid	21.1208	19.6426	13.5298	18.0977	42.172	43.7399	46.2949	44.0689
10987	30	PM2A	E3	51	Citraconic Acid	5.28429	9.9557	6.35817	7.19939	17.1263	24.1252	20.637	20.6295
10987	30	PM2A	E4	52	Citramalic Acid	9.44728	10.9282	12.075	10.8168	48.8889	58.732	62.5544	56.7251
10987	30	PM2A	E5	53	D-Glucosamine	80.0828	78.6074	81.1279	79.9394	223.755	243.45	233.135	233.447
10987	30	PM2A	E6	54	2-Hydroxy Benzoic Acid	5.46635	9.76288	3.82585	6.35169	3.99758	10.3087	13.4939	9.26673
10987	30	PM2A	E7	55	4-Hydroxy Benzoic Acid	43.9916	42.6847	33.0905	39.9223	84.4276	73.7847	75.725	77.9791
10987	30	PM2A	E8	56	b-Hydroxy Butyric Acid	19.5579	26.4932	26.4684	24.1732	52.1638	71.903	71.6999	65.2556
10987	30	PM2A	E9	57	g-Hydroxy Butyric Acid	5.85574	6.67267	5.14416	5.89086	11.1071	14.2665	13.5411	12.9716
10987	30	PM2A	E10	58	a-Keto Valeric Acid	5.36595	8.87171	6.70829	6.98198	20.1779	16.1609	20.6423	18.9937
10987	30	PM2A	E11	59	Itaconic Acid	4.61782	5.33282	3.1519	4.36752	0.293885	4.69022	2.58448	2.52286
10987	30	PM2A	E12	60	5-Keto-D-Gluconic Acid	59.4842	60.911	61.063	60.4861	201.556	197.853	199.695	199.701
10987	30	PM2A	F1	61	D-Lactic Acid Methyl Ester	2.50466	5.47835	6.32014	4.76772	-1.89428	3.50299	8.48155	3.36342
10987	30	PM2A	F2	62	Malonic Acid	12.0935	14.0627	10.6116	12.2559	37.5197	46.002	40.379	41.3002
10987	30	PM2A	F3	63	Melibionic Acid	6.07346	5.54001	7.72401	6.44582	17.1739	27.391	21.8483	22.1378
10987	30	PM2A	F4	64	Oxalic Acid	7.09366	7.92073	7.76412	7.59284	10.4971	27.7073	22.5063	20.2369
10987	30	PM2A	F5	65	Oxalomalic Acid	7.88827	10.4085	9.80323	9.36665	31.5317	33.5326	37.8198	34.2947
10987	30	PM2A	F6	66	Quinic Acid	56.5429	65.1505	50.3985	57.364	166.36	176.829	158.803	167.33
10987	30	PM2A	F7	67	D-Ribono-1,4-Lactone	5.10814	6.32102	5.28514	5.57143	16.6075	20.1824	20.9112	19.2337
10987	30	PM2A	F8	68	Sebacic Acid	4.85979	5.10758	5.43933	5.13557	15.7911	22.0025	20.6009	19.4648
10987	30	PM2A	F9	69	Sorbic Acid	10.1808	12.3399	10.2018	10.9075	49.6819	55.0857	56.9268	53.8981
10987	30	PM2A	F10	70	Succinamic Acid	4.65543	8.35959	5.95048	6.32183	23.7378	26.9486	30.0755	26.9206
10987	30	PM2A	F11	71	D-Tartaric Acid	19.736	20.228	18.5348	19.4996	31.6521	35.5205	45.9764	37.7163
10987	30	PM2A	F12	72	L-Tartaric Acid	4.89817	7.39548	7.81789	6.70385	31.7152	30.3782	28.4582	30.1839
10987	30	PM2A	G1	73	Acetamide	6.65057	9.7975	9.05046	8.49951	16.8774	7.27933	23.0184	15.725
10987	30	PM2A	G2	74	L-Alaninamide	5.13664	5.31278	6.40779	5.61907	24.0561	27.16	27.1101	26.1087
10987	30	PM2A	G3	75	N-Acetyl-L-Glutamic Acid	17.9383	24.099	17.4473	19.8282	84.2843	100.766	98.6691	94.5732
10987	30	PM2A	G4	76	L-Arginine	14.4435	18.8071	15.0873	16.1127	66.7904	74.5301	66.2211	69.1805
10987	30	PM2A	G5	77	Glycine	7.94592	6.83132	5.35233	6.70986	14.5955	12.693	20.9266	16.0717
10987	30	PM2A	G6	78	L-Histidine	23.8139	29.6642	31.6559	28.378	79.3292	90.6869	84.7674	84.9278
10987	30	PM2A	G7	79	L-Homoserine	8.17756	7.37553	8.92488	8.15933	15.3604	20.1421	18.8613	18.1212
10987	30	PM2A	G8	80	Hydroxy-L-Proline	50.1385	49.2518	50.2159	49.8687	132.377	132.558	134.601	133.179
10987	30	PM2A	G9	81	L-Isoleucine	14.4152	15.6983	14.4055	14.8397	46.1552	47.9069	48.8418	47.6347
10987	30	PM2A	G10	82	L-Leucine	7.66274	9.08884	5.4483	7.39996	27.4427	31.9358	27.6911	29.0232
10987	30	PM2A	G11	83	L-Lysine	5.46197	7.51598	6.37223	6.45006	16.4984	30.7944	31.2341	26.1756
10987	30	PM2A	G12	84	L-Methionine	3.49295	6.39753	7.18325	5.69124	26.6707	27.8716	30.1545	28.2322
10987	30	PM2A	H1	85	L-Ornithine	28.7242	36.394	33.0821	32.7334	96.7333	96.9273	99.8964	97.8523
10987	30	PM2A	H2	86	L-Phenylalanine	7.5461	12.3276	13.8771	11.2503	16.7582	22.065	34.3589	24.394
10987	30	PM2A	H3	87	L-Pyroglutamic Acid	20.6728	27.1352	26.2375	24.6819	94.1425	97.0623	94.6927	95.2992
10987	30	PM2A	H4	88	L-Valine	4.53219	9.53797	13.2271	9.09908	25.602	28.7221	34.9105	29.7448
10987	30	PM2A	H5	89	D,L-Carnitine	26.3227	34.892	32.0387	31.0844	62.2167	80.2041	82.3039	74.9082
10987	30	PM2A	H6	90	Sec-Butylamine	4.64006	6.50041	52.5071	21.2159	14.9151	19.0257	5.41678	13.1192
10987	30	PM2A	H7	91	D,L-Octopamine	24.2541	36.1262	32.8503	31.0769	42.1976	64.5378	50.972	52.5691
10987	30	PM2A	H8	92	Putrescine	5.11191	8.86628	6.83888	6.93903	35.2578	35.4933	28.3788	33.0433
10987	30	PM2A	H9	93	Dihydroxy Acetone	83.5049	88.3569	88.6884	86.85	217.096	226.572	193.295	212.321
10987	30	PM2A	H10	94	2,3-Butanediol	4.97673	7.70331	6.54117	6.40707	21.3356	22.8347	24.0787	22.7497
10987	30	PM2A	H11	95	2,3-Butanedione	7.70666	9.78086	6.49492	7.99414	18.9983	23.3845	30.9124	24.4317
10987	30	PM2A	H12	96	3-Hydroxy-2-Butanone	5.346	7.70839	7.29159	6.78199	31.1799	37.7778	30.1511	33.0363
10987	37	PM1	A1	1	Null	12.5422	8.81166	11.2781	10.8773	12.3338	11.7343	4.08789	9.38532
10987	37	PM1	A2	2	L-Arabinose	31.8274	17.3333	25.8297	24.9968	88.5591	72.8523	86.953	82.7881
10987	37	PM1	A3	3	N-Acetyl-D-Glucosamine	16.4907	4.33825	9.79445	10.2078	14.0457	3.63722	2.94064	6.87452
10987	37	PM1	A4	4	D-Saccharic Acid	6.18204	3.77069	3.92531	4.62602	12.5402	7.83191	13.935	11.4357
10987	37	PM1	A5	5	Succinic Acid	6.01447	5.96379	3.20853	5.06226	12.4475	6.48746	12.7741	10.5697
10987	37	PM1	A6	6	D-Galactose	10.7536	5.53725	7.83552	8.04212	22.7859	7.63475	2.58444	11.0017
10987	37	PM1	A7	7	L-Aspartic Acid	15.6925	3.28427	11.2219	10.0662	12.6168	4.4278	0.620971	5.88852
10987	37	PM1	A8	8	L-Proline	9.27062	1.15112	4.35639	4.92604	13.5369	0.260787	0.602872	4.80018
10987	37	PM1	A9	9	D-Alanine	12.2538	4.45869	13.7732	10.1619	18.6768	1.37143	6.84337	8.96388
10987	37	PM1	A10	10	D-Trehalose	5.38567	3.05304	5.20637	4.54836	17.0195	4.65243	7.11429	9.5954
10987	37	PM1	A11	11	D-Mannose	10.1891	3.31841	4.93019	6.14589	21.8447	14.2807	18.6206	18.2487
10987	37	PM1	A12	12	Dulcitol	4.70334	15.6811	6.22295	8.86915	7.27452	12.4588	4.33423	8.0225
10987	37	PM1	B1	13	D-Serine	11.0944	5.85546	10.2083	9.05272	13.4474	8.27993	6.92454	9.55062
10987	37	PM1	B2	14	D-Sorbitol	6.81237	3.21202	3.898	4.6408	11.5163	2.13729	10.8949	8.18285
10987	37	PM1	B3	15	Glycerol	27.272	6.53335	8.78589	14.1971	11.5457	4.38021	5.20777	7.04456
10987	37	PM1	B4	16	L-Fucose	10.3722	4.72768	7.91757	7.67248	20.0534	21.9798	15.6286	19.2206
10987	37	PM1	B5	17	D-Glucuronic Acid	7.14704	3.1784	2.73007	4.35184	15.7348	7.23654	15.7506	12.9073
10987	37	PM1	B6	18	D-Gluconic Acid	5.98599	1.48117	3.65411	3.70709	14.0029	0.781124	10.6826	8.48887
10987	37	PM1	B7	19	D,L-a-Glycerol Phosphate	6.28567	2.01757	5.90173	4.73499	11.9019	1.20577	-0.193498	4.30473
10987	37	PM1	B8	20	D-Xylose	17.2443	8.00491	13.7738	13.0077	71.0984	40.9561	61.1546	57.7364
10987	37	PM1	B9	21	L-Lactic Acid	10.0995	3.24182	4.52914	5.95681	17.4921	3.32477	1.44911	7.422
10987	37	PM1	B10	22	Formic Acid	6.30569	2.42066	3.46207	4.06281	9.61682	4.74116	2.07591	5.47796
10987	37	PM1	B11	23	D-Mannitol	6.00062	3.75417	6.40394	5.38624	19.8205	6.9936	-0.224182	8.86332
10987	37	PM1	B12	24	L-Glutamic Acid	12.8165	5.6871	4.78447	7.76268	9.93384	9.23677	2.51917	7.22992
10987	37	PM1	C1	25	D-Glucose-6-Phosphate	12.4754	5.58143	10.5262	9.52768	13.3402	1.98631	11.3084	8.87831
10987	37	PM1	C2	26	D-Galactonic Acid-g-Lactone	7.03992	5.05711	6.28929	6.12878	10.6821	4.807	1.51411	5.66772
10987	37	PM1	C3	27	D,L-Malic Acid	10.6064	4.34649	6.52362	7.15883	8.70096	2.3801	2.33716	4.47274
10987	37	PM1	C4	28	D-Ribose	23.7238	17.2256	36.3907	25.78	155.497	105.482	138.442	133.14
10987	37	PM1	C5	29	Tween 20	5.48506	0.963878	5.39997	3.94964	7.87958	0.256432	-0.477388	2.55287
10987	37	PM1	C6	30	L-Rhamnose	35.8323	4.53447	6.19921	15.522	143.823	9.21477	17.5378	56.8587
10987	37	PM1	C7	31	D-Fructose	6.65579	1.60333	9.15648	5.8052	16.3831	4.23315	13.491	11.3691
10987	37	PM1	C8	32	Acetic Acid	9.07372	6.79732	7.29093	7.72065	14.3495	1.01517	8.37551	7.91341
10987	37	PM1	C9	33	a-D-Glucose	9.86983	2.71698	4.72987	5.77222	13.7956	2.76427	3.65025	6.7367
10987	37	PM1	C10	34	Maltose	3.93836	2.41302	2.52844	2.95994	14.7683	3.5642	8.94488	9.09245
10987	37	PM1	C11	35	D-Melibiose	7.5577	3.93708	3.35812	4.95097	9.18227	7.48497	5.7142	7.46048
10987	37	PM1	C12	36	Thymidine	6.34668	6.55434	4.36615	5.75572	10.8341	10.7156	1.41199	7.65388
10987	37	PM1	D1	37	L-Asparagine	9.22434	6.01798	7.52651	7.58961	12.5241	-0.83501	13.8609	8.51667
10987	37	PM1	D2	38	D-Aspartic Acid	6.91018	5.11244	9.25335	7.09199	10.5532	4.03322	2.73176	5.77272
10987	37	PM1	D3	39	D-Glucosaminic Acid	9.07792	3.59046	7.74819	6.80553	11.9672	4.85002	0.984064	5.93376
10987	37	PM1	D4	40	1,2-Propanediol	8.48302	3.13102	5.45891	5.69098	11.9124	1.53113	3.93193	5.7918
10987	37	PM1	D5	41	Tween 40	9.38052	0.496056	8.21659	6.03105	8.43378	0.216775	6.37138	5.00731
10987	37	PM1	D6	42	a-Keto-Glutaric Acid	4.5235	3.9314	2.23053	3.56181	9.57431	5.42001	5.5738	6.85604
10987	37	PM1	D7	43	a-Keto-Butyric Acid	3.81044	0.603623	3.4902	2.63476	4.53602	0.322775	4.3187	3.05917
10987	37	PM1	D8	44	a-Methyl-D-Galactoside	5.46036	2.57709	2.73221	3.58989	7.782	1.13601	0.369841	3.09595
10987	37	PM1	D9	45	a-D-Lactose	6.05345	4.80655	3.23382	4.69794	10.0924	5.36328	-1.31941	4.7121
10987	37	PM1	D10	46	Lactulose	5.90247	2.48596	3.62205	4.00349	11.6122	3.77498	8.45341	7.94687
10987	37	PM1	D11	47	Sucrose	8.74096	3.23317	5.24976	5.7413	13.8602	7.06811	0.554659	7.16098
10987	37	PM1	D12	48	Uridine	13.8761	9.26817	6.17791	9.77405	12.9696	2.30114	10.4865	8.58575
10987	37	PM1	E1	49	L-Glutamine	8.36651	4.78566	4.95579	6.03599	11.5127	-1.49905	15.6421	8.55192
10987	37	PM1	E2	50	m-Tartaric Acid	9.12374	4.32757	10.2773	7.90955	10.3523	6.00133	10.2732	8.87562
10987	37	PM1	E3	51	D-Glucose-1-Phosphate	8.08212	5.35257	6.00155	6.47875	11.2633	4.35315	1.03018	5.54887
10987	37	PM1	E4	52	D-Fructose-6-Phosphate	6.29625	5.54623	7.0592	6.30056	17.7688	8.27796	13.1857	13.0775
10987	37	PM1	E5	53	Tween 80	9.93219	3.22366	3.78872	5.64819	6.37575	-0.38916	0.0682497	2.01828
10987	37	PM1	E6	54	a-Hydroxy Glutaric Acid-g-Lactone	7.53666	2.42963	4.64334	4.86988	10.599	-0.147391	5.9933	5.48162
10987	37	PM1	E7	55	a-Hydroxy Butyric Acid	5.92537	4.80765	1.81311	4.18204	4.78554	0.764412	0.761641	2.10386
10987	37	PM1	E8	56	b-Methyl-D-Glucoside	4.85673	2.34971	1.48889	2.89844	4.20908	1.99028	2.2057	2.80168
10987	37	PM1	E9	57	Adonitol	4.54008	4.04967	4.10748	4.23241	9.72134	3.22434	7.4019	6.78253
10987	37	PM1	E10	58	Maltotriose	4.77765	3.55539	4.09334	4.14213	5.86593	-0.387094	5.21452	3.56445
10987	37	PM1	E11	59	2-Deoxy Adenosine	9.68396	4.27412	5.09524	6.3511	1.73026	1.22066	0.13779	1.02957
10987	37	PM1	E12	60	Adenosine	5.88092	10.6996	6.95495	7.84514	11.9265	9.53261	8.04429	9.83445
10987	37	PM1	F1	61	Glycyl-L-Aspartic Acid	6.31078	5.10577	4.10252	5.17302	11.9137	1.13165	9.60958	7.55165
10987	37	PM1	F2	62	Citric Acid	8.16752	3.73137	4.43966	5.44618	8.39925	0.53897	8.24093	5.72638
10987	37	PM1	F3	63	m-Inositol	10.3533	3.57386	7.26533	7.06416	11.0103	1.5331	7.71673	6.75338
10987	37	PM1	F4	64	D-Threonine	5.21123	3.05841	4.09194	4.12053	9.91855	0.845661	6.39542	5.71988
10987	37	PM1	F5	65	Fumaric Acid	6.21613	4.44122	1.36657	4.00797	4.25704	0.638675	0.676589	1.85744
10987	37	PM1	F6	66	Bromo Succinic Acid	3.92459	4.52083	1.65475	3.36672	2.93234	4.81446	0.162628	2.63648
10987	37	PM1	F7	67	Propionic Acid	0.427553	4.17083	0.653281	1.75055	0.217501	-0.146673	0.202114	0.0909806
10987	37	PM1	F8	68	Mucic Acid	4.23589	3.19289	4.62622	4.01833	5.47529	3.28302	9.69076	6.14969
10987	37	PM1	F9	69	Glycolic Acid	4.23251	4.03092	2.91445	3.72596	5.58	-0.760568	2.95928	2.5929
10987	37	PM1	F10	70	Glyoxylic Acid	4.48067	5.66339	3.94229	4.69545	7.84204	2.71516	0.553748	3.70365
10987	37	PM1	F11	71	D-Cellobiose	7.19207	3.24019	6.26816	5.56681	11.8862	5.19009	6.5485	7.87492
10987	37	PM1	F12	72	Inosine	6.19317	8.54562	7.40893	7.38257	10.1618	6.9945	15.2172	10.7912
10987	37	PM1	G1	73	Glycyl-L-Glutamic Acid	8.14977	3.27632	5.37282	5.59964	13.5411	-1.94428	16.9773	9.52471
10987	37	PM1	G2	74	Tricarballylic Acid	5.25257	3.72121	4.4799	4.48456	9.3435	-0.636323	4.71241	4.4732
10987	37	PM1	G3	75	L-Serine	5.97278	5.98972	5.16756	5.71002	3.5889	-0.348187	0.636	1.29224
10987	37	PM1	G4	76	L-Threonine	2.8441	4.31444	3.29095	3.48316	9.2253	-0.618011	5.06477	4.55735
10987	37	PM1	G5	77	L-Alanine	3.97188	5.74474	1.88613	3.86759	4.6047	2.73463	1.51243	2.95058
10987	37	PM1	G6	78	L-Alanyl-Glycine	5.56255	3.92005	1.74904	3.74388	4.83849	-1.85424	0.769928	1.25139
10987	37	PM1	G7	79	Acetoacetic Acid	4.73248	3.42148	2.77756	3.64384	19.2252	4.79739	7.73205	10.5849
10987	37	PM1	G8	80	N-Acetyl-b-D-Mannosamine	2.0396	0.848448	0.983719	1.29059	0.787136	2.57715	0.200346	1.18821
10987	37	PM1	G9	81	Mono Methyl Succinate	2.34093	2.94762	1.24108	2.17654	1.06957	-0.927418	0.0536744	0.0652743
10987	37	PM1	G10	82	Methyl Pyruvate	6.13356	4.25003	4.13345	4.83901	5.77229	0.828358	4.23381	3.61149
10987	37	PM1	G11	83	D-Malic Acid	8.5698	2.76566	5.88771	5.74105	-0.842965	0.177947	7.23358	2.18952
10987	37	PM1	G12	84	L-Malic Acid	4.65996	9.36427	5.46117	6.49513	10.2685	7.30581	9.35975	8.97801
10987	37	PM1	H1	85	Glycyl-L-Proline	5.89251	3.11707	5.52872	4.8461	9.92536	-7.59352	-1.73978	0.197354
10987	37	PM1	H2	86	p-Hydroxy Phenyl Acetic Acid	5.9719	4.36657	5.06986	5.13611	9.25987	-1.04036	-2.30173	1.97259
10987	37	PM1	H3	87	m-Hydroxy Phenyl Acetic Acid	9.19958	4.45253	7.60436	7.08549	10.4003	2.05088	-1.47016	3.66034
10987	37	PM1	H4	88	Tyramine	4.22613	5.96365	7.51679	5.90219	7.53013	-2.05289	6.82466	4.10063
10987	37	PM1	H5	89	D-Psicose	3.8437	5.82894	3.96704	4.54656	10.6593	6.09771	7.31653	8.02451
10987	37	PM1	H6	90	L-Lyxose	21.1142	19.8478	36.5449	25.8356	141.325	111.359	130.238	127.641
10987	37	PM1	H7	91	Glucuronamide	8.90365	5.2652	7.28871	7.15252	23.9171	4.2248	18.2566	15.4662
10987	37	PM1	H8	92	Pyruvic Acid	3.92523	8.99581	3.41447	5.44517	10.1644	0.748965	4.95339	5.28893
10987	37	PM1	H9	93	L-Galactonic Acid-g-Lactone	6.25931	4.07113	4.73257	5.021	16.2747	2.60185	11.0687	9.98174
10987	37	PM1	H10	94	D-Galacturonic Acid	6.58959	3.89226	3.93539	4.80575	8.73476	8.50919	5.36657	7.53684
10987	37	PM1	H11	95	Phenylethylamine	8.3786	2.7075	6.28003	5.78871	9.00686	-0.608692	10.994	6.46405
10987	37	PM1	H12	96	2-Aminoethanol	5.95503	10.3875	4.58902	6.97719	12.1541	9.84534	8.20256	10.0673
10987	37	PM2A	A1	1	Null	8.38881	6.59299	10.7489	8.5769	0.151065	7.68022	6.88099	4.90409
10987	37	PM2A	A2	2	Chondroitin Sulfate C	5.46913	9.78871	6.93078	7.3962	6.33205	10.379	8.62403	8.44502
10987	37	PM2A	A3	3	a-Cyclodextrin	6.49772	4.27791	5.60997	5.46187	2.02929	1.32387	7.04755	3.4669
10987	37	PM2A	A4	4	b-Cyclodextrin	3.22377	5.46038	5.28308	4.65574	4.40958	8.41542	16.9427	9.92258
10987	37	PM2A	A5	5	g-Cyclodextrin	5.52708	9.9496	7.02988	7.50219	6.64536	7.10455	4.7949	6.1816
10987	37	PM2A	A6	6	Dextrin	4.42999	4.69615	4.60944	4.57852	21.4584	2.73201	23.3274	15.8392
10987	37	PM2A	A7	7	Gelatin	5.94888	5.56312	3.29984	4.93728	17.0409	4.12285	8.45365	9.87247
10987	37	PM2A	A8	8	Glycogen	5.1759	1.57078	17.5588	8.10182	18.8421	1.23587	7.91272	9.33023
10987	37	PM2A	A9	9	Inulin	4.1847	6.28244	4.83189	5.09968	22.8777	10.2724	28.2222	20.4574
10987	37	PM2A	A10	10	Laminarin	3.93464	2.91304	2.83347	3.22705	7.83122	4.17877	18.3273	10.1124
10987	37	PM2A	A11	11	Mannan	6.31226	4.10377	6.09489	5.50364	6.68614	11.7116	17.681	12.0262
10987	37	PM2A	A12	12	Pectin	4.367	9.40512	19.0979	10.9567	5.88411	8.01602	11.4105	8.43689
10987	37	PM2A	B1	13	N-Acetyl-D-Galactosamine	8.09699	6.35073	12.4641	8.97061	3.42047	9.6261	9.92925	7.65861
10987	37	PM2A	B2	14	N-Acetyl-Neuraminic Acid	3.02413	8.15584	2.88355	4.68784	-0.40281	2.5552	-0.201711	0.650227
10987	37	PM2A	B3	15	b-D-Allose	8.53206	8.79954	14.113	10.4815	12.4971	13.8665	15.4599	13.9412
10987	37	PM2A	B4	16	Amygdalin	3.83983	5.13574	2.77412	3.91657	-3.02257	4.15158	18.4976	6.54221
10987	37	PM2A	B5	17	D-Arabinose	12.6287	14.7432	16.5394	14.6371	73.1309	60.8822	90.7754	74.9295
10987	37	PM2A	B6	18	D-Arabitol	5.18667	1.38989	10.9457	5.84074	17.26	5.7128	8.45948	10.4774
10987	37	PM2A	B7	19	L-Arabitol	4.74382	2.77626	2.87388	3.46466	11.3958	2.28932	13.4223	9.03581
10987	37	PM2A	B8	20	Arbutin	3.19839	4.49711	2.68459	3.46003	5.96143	2.96174	8.90246	5.94188
10987	37	PM2A	B9	21	2-Deoxy-D-Ribose	8.91539	8.20499	8.19791	8.43943	76.6539	75.3228	75.4443	75.807
10987	37	PM2A	B10	22	i-Erythritol	3.44961	2.48632	5.96552	3.96715	5.32788	4.99861	17.8604	9.39562
10987	37	PM2A	B11	23	D-Fucose	5.91278	4.09421	10.5152	6.84073	16.5687	10.5604	22.6044	16.5778
10987	37	PM2A	B12	24	3-O-b-D-Galactopyranosyl-D-Arabinose	4.7362	13.6835	10.7766	9.73212	4.06817	6.11133	6.72095	5.63348
10987	37	PM2A	C1	25	Gentiobiose	7.50765	12.2886	9.38166	9.72596	1.68908	8.59554	6.5679	5.61751
10987	37	PM2A	C2	26	L-Glucose	3.43766	5.65495	5.46113	4.85125	4.60607	7.54334	7.43045	6.52662
10987	37	PM2A	C3	27	Lacitol	3.92171	5.0101	1.83136	3.58772	0.427869	4.76999	3.94754	3.04847
10987	37	PM2A	C4	28	D-Melezitose	5.49644	11.6656	5.20567	7.4559	4.334	6.62644	11.674	7.5448
10987	37	PM2A	C5	29	Maltitol	3.4039	3.08386	5.45522	3.981	2.59766	3.20305	6.28066	4.02712
10987	37	PM2A	C6	30	a-Methyl-D-Glucose	3.571	6.12729	5.17648	4.95826	12.0644	2.97466	17.0705	10.7032
10987	37	PM2A	C7	31	b-Methyl-D-Galactoside	4.29893	2.25607	3.79659	3.45053	12.0622	4.04044	18.484	11.5289
10987	37	PM2A	C8	32	3-Methyl Glucose	4.63834	4.9268	3.26312	4.27609	0.546475	3.96665	18.1763	7.56316
10987	37	PM2A	C9	33	b-Methyl-D-Glucuronic Acid	2.6115	3.1159	5.38864	3.70535	10.9869	2.21931	0.950686	4.71898
10987	37	PM2A	C10	34	a-Methyl-D-Mannoside	4.01361	4.63743	5.24553	4.63219	11.8997	7.09524	3.71229	7.56909
10987	37	PM2A	C11	35	b-Methyl-D-Xyloside	4.21419	4.16359	3.041	3.80626	10.7213	7.02029	12.3951	10.0456
10987	37	PM2A	C12	36	Palatinose	11.9991	14.0815	20.7305	15.6037	18.478	13.9369	23.1748	18.5299
10987	37	PM2A	D1	37	D-Raffinose	8.66248	10.2741	12.3691	10.4352	2.96797	7.08811	8.32573	6.12727
10987	37	PM2A	D2	38	Salicin	4.48878	13.1141	4.81305	7.47199	3.97105	7.89642	14.0952	8.65421
10987	37	PM2A	D3	39	Sedoheptulosan	4.50142	6.24275	2.85858	4.53425	-1.94679	6.19053	3.49632	2.58002
10987	37	PM2A	D4	40	L-Sorbose	5.72617	11.8783	4.47831	7.36091	11.8059	13.0929	26.8329	17.2439
10987	37	PM2A	D5	41	Stachyose	4.72945	1.64102	2.62453	2.99833	2.95926	1.24418	16.4242	6.87586
10987	37	PM2A	D6	42	D-Tagatose	6.00445	7.68478	8.06956	7.25293	18.3024	10.9132	13.8232	14.3463
10987	37	PM2A	D7	43	Turanose	3.17102	2.69448	3.67275	3.17942	7.70077	2.73347	7.59158	6.0086
10987	37	PM2A	D8	44	Xylitol	2.51974	4.52692	1.36947	2.80537	0.736894	1.67696	5.33613	2.58333
10987	37	PM2A	D9	45	N-Acetyl-D-Glucosaminitol	3.71841	4.19809	4.14264	4.01971	7.52723	4.61581	10.2759	7.47297
10987	37	PM2A	D10	46	g-Amino Butyric Acid	4.38327	4.08532	6.96337	5.14399	9.04233	3.71139	3.78753	5.51375
10987	37	PM2A	D11	47	d-Amino Valeric Acid	3.61753	2.49845	1.44743	2.52114	-1.26447	0.704874	0.706859	0.0490864
10987	37	PM2A	D12	48	Butyric Acid	8.03514	14.8992	15.4671	12.8005	6.96582	3.76191	8.45109	6.39294
10987	37	PM2A	E1	49	Capric Acid	5.24879	14.3366	6.47801	8.68781	-2.57552	4.61087	4.52276	2.18604
10987	37	PM2A	E2	50	Caproic Acid	4.37286	8.61989	2.80668	5.26648	0.183725	5.5218	11.9169	5.87414
10987	37	PM2A	E3	51	Citraconic Acid	2.36158	8.92383	2.35507	4.54682	5.65156	4.2647	4.05175	4.656
10987	37	PM2A	E4	52	Citramalic Acid	3.45461	9.08569	2.66486	5.06839	5.74547	6.47325	6.32334	6.18068
10987	37	PM2A	E5	53	D-Glucosamine	12.9487	12.6326	15.4338	13.6717	69.6858	22.3366	75.3045	55.7756
10987	37	PM2A	E6	54	2-Hydroxy Benzoic Acid	0.539421	2.0579	0.487117	1.02815	0.247514	0.496118	0.228177	0.323936
10987	37	PM2A	E7	55	4-Hydroxy Benzoic Acid	0.822203	8.18749	0.429398	3.14636	0.208151	3.76602	0.160753	1.37831
10987	37	PM2A	E8	56	b-Hydroxy Butyric Acid	0.496056	2.93728	1.52517	1.65284	0.216775	0.346408	0.448817	0.337333
10987	37	PM2A	E9	57	g-Hydroxy Butyric Acid	4.56681	6.38577	3.95986	4.97081	5.34259	4.05318	3.65457	4.35011
10987	37	PM2A	E10	58	a-Keto Valeric Acid	3.55879	6.44626	3.63915	4.54807	4.82256	5.61412	5.13545	5.19071
10987	37	PM2A	E11	59	Itaconic Acid	3.545	5.07709	2.38905	3.67038	-2.20675	0.421302	-0.330548	-0.70533
10987	37	PM2A	E12	60	5-Keto-D-Gluconic Acid	34.3214	27.8157	36.7182	32.9518	111.645	68.3669	112.137	97.383
10987	37	PM2A	F1	61	D-Lactic Acid Methyl Ester	7.54337	12.0581	8.57194	9.39114	0.794258	1.63544	4.81363	2.41444
10987	37	PM2A	F2	62	Malonic Acid	4.8475	10.9696	2.58209	6.13305	4.85493	4.77465	6.65264	5.42741
10987	37	PM2A	F3	63	Melibionic Acid	3.2641	7.53072	3.38235	4.72573	6.4403	4.28068	6.57669	5.76589
10987	37	PM2A	F4	64	Oxalic Acid	3.39568	6.49238	6.04538	5.31115	19.7014	3.18585	26.609	16.4988
10987	37	PM2A	F5	65	Oxalomalic Acid	8.24806	15.2927	7.38053	10.3071	28.4593	30.1783	28.2632	28.9669
10987	37	PM2A	F6	66	Quinic Acid	2.72064	9.49432	4.52237	5.57911	6.25925	4.4426	10.5015	7.06778
10987	37	PM2A	F7	67	D-Ribono-1,4-Lactone	0.496056	7.90904	0.496056	2.96705	0.216775	3.40774	0.216775	1.28043
10987	37	PM2A	F8	68	Sebacic Acid	0.880649	3.63728	0.766089	1.76134	0.232016	3.17613	1.2148	1.54098
10987	37	PM2A	F9	69	Sorbic Acid	7.37538	13.1535	8.52616	9.68501	34.405	27.3242	33.9409	31.89
10987	37	PM2A	F10	70	Succinamic Acid	3.60491	6.04307	2.1532	3.93373	7.01474	3.81326	9.42873	6.75224
10987	37	PM2A	F11	71	D-Tartaric Acid	3.28086	4.87229	5.76922	4.64079	4.42453	6.54101	6.9549	5.97348
10987	37	PM2A	F12	72	L-Tartaric Acid	9.64879	15.3927	12.1707	12.4041	12.0729	10.8417	11.3965	11.437
10987	37	PM2A	G1	73	Acetamide	7.54953	11.8078	6.85913	8.7388	9.07103	1.30752	5.44248	5.27368
10987	37	PM2A	G2	74	L-Alaninamide	4.74185	8.44687	1.98949	5.05941	7.07004	4.80198	9.92779	7.2666
10987	37	PM2A	G3	75	N-Acetyl-L-Glutamic Acid	1.78603	7.65606	2.36731	3.93647	3.29968	2.91688	3.77061	3.32906
10987	37	PM2A	G4	76	L-Arginine	3.37093	9.95269	5.02168	6.1151	7.44803	6.34739	6.56833	6.78791
10987	37	PM2A	G5	77	Glycine	2.04762	10.2804	2.11281	4.8136	1.73618	5.50437	2.22601	3.15552
10987	37	PM2A	G6	78	L-Histidine	2.89758	10.2409	1.8959	5.01146	2.01836	6.66292	2.75443	3.8119
10987	37	PM2A	G7	79	L-Homoserine	0.496056	8.25275	0.496056	3.08162	0.216775	4.11217	0.216775	1.51524
10987	37	PM2A	G8	80	Hydroxy-L-Proline	2.65354	5.65642	1.89016	3.40004	4.33644	3.13286	2.22622	3.23184
10987	37	PM2A	G9	81	L-Isoleucine	4.54153	7.17863	4.84664	5.52227	1.92997	3.61559	1.71057	2.41871
10987	37	PM2A	G10	82	L-Leucine	3.38176	8.38394	4.03927	5.26832	5.93807	8.38583	5.20932	6.51108
10987	37	PM2A	G11	83	L-Lysine	2.97278	4.03444	5.0033	4.0035	5.8315	4.58648	-1.58277	2.94507
10987	37	PM2A	G12	84	L-Methionine	6.6481	20.1237	9.5645	12.1121	7.9354	7.98589	10.0569	8.65941
10987	37	PM2A	H1	85	L-Ornithine	8.70788	11.4836	9.03529	9.74227	10.5528	1.39533	13.2978	8.41533
10987	37	PM2A	H2	86	L-Phenylalanine	10.7281	10.9402	9.11975	10.2627	7.56109	4.72002	7.25924	6.51345
10987	37	PM2A	H3	87	L-Pyroglutamic Acid	4.13889	11.3527	7.21951	7.57038	10.1019	5.04291	8.30054	7.81513
10987	37	PM2A	H4	88	L-Valine	3.66262	12.4478	9.4959	8.53545	2.64943	2.2853	5.59061	3.50845
10987	37	PM2A	H5	89	D,L-Carnitine	4.5082	11.0902	4.73503	6.7778	4.42429	6.47263	6.14721	5.68138
10987	37	PM2A	H6	90	Sec-Butylamine	0.661124	14.5689	0.527696	5.25257	0.207174	10.8311	0.732668	3.92363
10987	37	PM2A	H7	91	D,L-Octopamine	2.65742	7.27327	3.50637	4.47902	2.68111	6.97895	5.21492	4.95833
10987	37	PM2A	H8	92	Putrescine	2.81583	8.06435	5.32337	5.40118	2.34811	2.67071	4.66751	3.22878
10987	37	PM2A	H9	93	Dihydroxy Acetone	15.0158	20.501	15.7519	17.0896	59.9263	108.789	101.153	89.9561
10987	37	PM2A	H10	94	2,3-Butanediol	4.16078	4.23559	2.21075	3.53571	3.69424	4.87723	3.02928	3.86692
10987	37	PM2A	H11	95	2,3-Butanedione	4.38074	6.902	3.8819	5.05488	3.47168	8.49573	3.84624	5.27122
10987	37	PM2A	H12	96	3-Hydroxy-2-Butanone	5.30109	19.4849	8.53666	11.1076	9.69755	11.1693	7.02576	9.29754
Lac	37	PM1	A1	1	Null	7.62738	33.1138	5.0689	15.27	36.3438	4.00073	33.8712	24.7386
Lac	37	PM1	A2	2	L-Arabinose	72.7448	60.7307	79.8789	71.1181	24.1298	19.1881	12.3451	18.5543
Lac	37	PM1	A3	3	N-Acetyl-D-Glucosamine	57.9885	56.1114	52.6542	55.5847	199.035	184.536	197.186	193.586
Lac	37	PM1	A4	4	D-Saccharic Acid	10.7616	19.283	11.6286	13.891	28.7178	32.2268	29.3967	30.1138
Lac	37	PM1	A5	5	Succinic Acid	28.0724	24.0498	25.6119	25.9114	91.0138	92.936	89.0601	91.0033
Lac	37	PM1	A6	6	D-Galactose	51.1215	49.7467	38.668	46.5121	206.797	202.534	208.834	206.055
Lac	37	PM1	A7	7	L-Aspartic Acid	13.3884	21.0724	17.6468	17.3692	58.8264	69.9418	64.4423	64.4035
Lac	37	PM1	A8	8	L-Proline	24.7372	33.7015	24.7997	27.7461	83.17	97.1662	83.5282	87.9548
Lac	37	PM1	A9	9	D-Alanine	10.3275	19.6003	10.2126	13.3801	42.1033	47.6176	37.8691	42.53
Lac	37	PM1	A10	10	D-Trehalose	50.9223	54.0079	46.3718	50.434	197.768	211.255	197.215	202.079
Lac	37	PM1	A11	11	D-Mannose	51.9021	49.0583	38.1889	46.3831	219.772	220.118	210.045	216.645
Lac	37	PM1	A12	12	Dulcitol	25.3478	26.8657	4.20657	18.8067	23.793	14.3235	38.8546	25.6571
Lac	37	PM1	B1	13	D-Serine	5.86206	19.0727	4.46453	9.79978	28.5363	8.29886	25.8439	20.893
Lac	37	PM1	B2	14	D-Sorbitol	3.9058	24.7204	5.63022	11.4188	32.6129	35.065	4.76471	24.1475
Lac	37	PM1	B3	15	Glycerol	37.1433	40.8441	30.871	36.2861	151.317	146.233	148.776	148.776
Lac	37	PM1	B4	16	L-Fucose	25.5299	26.4628	27.527	26.5066	62.6188	8.98216	9.8947	27.1652
Lac	37	PM1	B5	17	D-Glucuronic Acid	7.99503	5.69769	8.08265	7.25846	29.7962	41.4023	27.3585	32.8523
Lac	37	PM1	B6	18	D-Gluconic Acid	58.3454	53.7262	51.4779	54.5165	201.632	199.518	201.076	200.742
Lac	37	PM1	B7	19	D,L-a-Glycerol Phosphate	38.5698	37.1767	33.3456	36.364	136.313	134.149	136.064	135.508
Lac	37	PM1	B8	20	D-Xylose	57.1312	46.7189	63.5376	55.7959	20.228	19.795	15.8518	18.6249
Lac	37	PM1	B9	21	L-Lactic Acid	29.8812	37.1611	29.3526	32.1316	130.783	130.789	130.695	130.756
Lac	37	PM1	B10	22	Formic Acid	16.0154	16.932	13.8442	15.5972	55.3717	58.2254	50.3032	54.6334
Lac	37	PM1	B11	23	D-Mannitol	46.8897	44.6592	31.1536	40.9009	174.358	167.45	165.449	169.086
Lac	37	PM1	B12	24	L-Glutamic Acid	46.8374	37.1386	33.8134	39.2632	127.318	107.027	117.293	117.213
Lac	37	PM1	C1	25	D-Glucose-6-Phosphate	43.9153	44.3245	38.1712	42.137	195.713	184.338	200.407	193.486
Lac	37	PM1	C2	26	D-Galactonic Acid-g-Lactone	7.35907	19.464	9.07828	11.9671	23.7852	13.5021	23.5975	20.2949
Lac	37	PM1	C3	27	D,L-Malic Acid	34.4373	40.7516	35.1757	36.7882	111.217	107.91	109.584	109.57
Lac	37	PM1	C4	28	D-Ribose	97.731	92.895	90.1074	93.5778	31.9529	35.6091	192.49	86.6839
Lac	37	PM1	C5	29	Tween 20	6.56301	16.681	6.29042	9.84481	28.6733	35.4109	6.07423	23.3861
Lac	37	PM1	C6	30	L-Rhamnose	12.2436	22.7886	10.7007	15.2443	39.6381	47.2131	35.3153	40.7222
Lac	37	PM1	C7	31	D-Fructose	50.7289	52.8674	35.0253	46.2072	201.14	199.699	191.261	197.367
Lac	37	PM1	C8	32	Acetic Acid	4.91885	18.5605	17.0446	13.508	43.1147	40.717	38.5631	40.7983
Lac	37	PM1	C9	33	a-D-Glucose	37.3767	43.1011	30.8496	37.1091	170.725	167.007	167.171	168.301
Lac	37	PM1	C10	34	Maltose	45.8468	45.716	37.9208	43.1612	189.675	185.611	185.887	187.057
Lac	37	PM1	C11	35	D-Melibiose	28.2994	26.9623	4.9272	20.063	28.2233	24.3629	32.5826	28.3896
Lac	37	PM1	C12	36	Thymidine	63.9664	64.4212	55.8788	61.4222	219.403	208.281	218.164	215.283
Lac	37	PM1	D1	37	L-Asparagine	24.5936	24.131	27.1642	25.2963	95.9592	92.4775	98.3601	95.5989
Lac	37	PM1	D2	38	D-Aspartic Acid	3.56013	19.3236	15.0696	12.6511	9.25564	7.53412	10.8344	9.20807
Lac	37	PM1	D3	39	D-Glucosaminic Acid	4.76659	3.87951	13.6463	7.43078	27.0767	31.2744	3.20487	20.5187
Lac	37	PM1	D4	40	1,2-Propanediol	5.29956	4.66615	3.7255	4.56374	29.9855	34.1587	25.8425	29.9956
Lac	37	PM1	D5	41	Tween 40	7.1969	14.847	6.78596	9.60994	27.127	31.6044	7.03736	21.9229
Lac	37	PM1	D6	42	a-Keto-Glutaric Acid	34.0599	29.0795	32.244	31.7945	113.191	116.118	118.446	115.919
Lac	37	PM1	D7	43	a-Keto-Butyric Acid	7.16065	7.48766	9.0231	7.89047	23.6083	31.7059	26.2096	27.1746
Lac	37	PM1	D8	44	a-Methyl-D-Galactoside	6.37608	11.5715	9.19423	9.04727	28.8244	29.6802	22.5748	27.0265
Lac	37	PM1	D9	45	a-D-Lactose	21.2646	20.7442	25.9124	22.6404	80.8582	86.3767	88.5196	85.2515
Lac	37	PM1	D10	46	Lactulose	20.7546	20.379	22.52	21.2179	82.2823	75.9022	72.403	76.8625
Lac	37	PM1	D11	47	Sucrose	54.8899	54.7857	43.2658	50.9804	213.741	203.969	207.781	208.497
Lac	37	PM1	D12	48	Uridine	60.8318	60.362	55.5033	58.899	218.242	227.088	217.187	220.839
Lac	37	PM1	E1	49	L-Glutamine	29.2034	31.9096	29.7881	30.3004	82.1773	103.789	82.5074	89.4913
Lac	37	PM1	E2	50	m-Tartaric Acid	4.10905	22.7614	7.5846	11.485	12.2818	26.2947	10.553	16.3765
Lac	37	PM1	E3	51	D-Glucose-1-Phosphate	10.2469	14.3237	18.3032	14.2913	24.3089	47.7098	33.5863	35.2016
Lac	37	PM1	E4	52	D-Fructose-6-Phosphate	64.4603	64.6092	56.0285	61.6993	228.165	237.699	227.174	231.013
Lac	37	PM1	E5	53	Tween 80	4.70574	11.8149	6.67853	7.73305	8.29285	25.3396	3.28777	12.3067
Lac	37	PM1	E6	54	a-Hydroxy Glutaric Acid-g-Lactone	6.75618	13.2743	2.31015	7.44688	28.8933	28.7748	26.3577	28.0086
Lac	37	PM1	E7	55	a-Hydroxy Butyric Acid	18.599	20.8448	20.22	19.888	60.8469	61.3177	38.1311	53.4319
Lac	37	PM1	E8	56	b-Methyl-D-Glucoside	48.6122	51.2804	39.7506	46.5477	178.934	179.274	176.974	178.394
Lac	37	PM1	E9	57	Adonitol	5.55697	11.7574	3.03255	6.7823	31.2478	30.1267	24.5067	28.6271
Lac	37	PM1	E10	58	Maltotriose	43.7547	50.7853	38.0465	44.1955	195.025	200.605	196.862	197.497
Lac	37	PM1	E11	59	2-Deoxy Adenosine	31.3705	30.7458	17.4736	26.53	65.7515	54.7806	74.3829	64.9717
Lac	37	PM1	E12	60	Adenosine	45.5559	40.2801	37.7706	41.2022	132.23	127.739	122.063	127.344
Lac	37	PM1	F1	61	Glycyl-L-Aspartic Acid	43.0027	45.7476	41.9901	43.5801	158.413	157.675	152.164	156.084
Lac	37	PM1	F2	62	Citric Acid	3.59234	13.161	5.35584	7.36972	9.29547	28.2762	5.47268	14.3481
Lac	37	PM1	F3	63	m-Inositol	4.46844	13.2558	4.78539	7.50321	10.5347	25.2294	5.15558	13.6399
Lac	37	PM1	F4	64	D-Threonine	5.94107	15.3425	15.2665	12.1833	7.77213	26.5241	4.64032	12.9789
Lac	37	PM1	F5	65	Fumaric Acid	32.2571	39.4478	31.4448	34.3832	120.777	112.688	119.281	117.582
Lac	37	PM1	F6	66	Bromo Succinic Acid	5.28421	5.51091	15.4796	8.75826	30.7613	23.2697	28.1292	27.3867
Lac	37	PM1	F7	67	Propionic Acid	5.25705	5.92453	4.17039	5.11732	8.49753	19.5646	3.01769	10.3599
Lac	37	PM1	F8	68	Mucic Acid	3.979	6.61103	15.6002	8.73007	29.8046	7.80448	6.83867	14.8159
Lac	37	PM1	F9	69	Glycolic Acid	9.02553	5.0442	7.87909	7.31627	16.0193	26.4011	26.0359	22.8188
Lac	37	PM1	F10	70	Glyoxylic Acid	8.3493	4.03101	4.62674	5.66902	5.32515	2.57021	4.73809	4.21115
Lac	37	PM1	F11	71	D-Cellobiose	39.3231	37.4787	5.01438	27.2721	73.8906	101.88	29.4882	68.4196
Lac	37	PM1	F12	72	Inosine	61.5648	67.0521	58.8964	62.5044	227.204	241.234	233.185	233.874
Lac	37	PM1	G1	73	Glycyl-L-Glutamic Acid	54.2669	58.5245	49.7261	54.1725	179.174	215.198	175.326	189.899
Lac	37	PM1	G2	74	Tricarballylic Acid	4.07302	9.20702	8.10823	7.12942	10.6843	26.9687	10.7252	16.126
Lac	37	PM1	G3	75	L-Serine	5.19167	6.34103	21.6258	11.0528	11.7746	8.73317	9.07115	9.85965
Lac	37	PM1	G4	76	L-Threonine	22.6647	23.3918	23.6642	23.2402	100.786	99.6892	99.2027	99.8926
Lac	37	PM1	G5	77	L-Alanine	14.0895	11.8739	9.20812	11.7238	49.1045	39.8054	44.887	44.599
Lac	37	PM1	G6	78	L-Alanyl-Glycine	31.8232	24.3384	21.8565	26.006	148.574	75.3465	56.1232	93.3478
Lac	37	PM1	G7	79	Acetoacetic Acid	8.54814	11.4286	7.82101	9.2659	61.757	48.9949	47.2695	52.6738
Lac	37	PM1	G8	80	N-Acetyl-b-D-Mannosamine	51.8145	51.2181	46.5341	49.8556	187.89	177.006	189.986	184.961
Lac	37	PM1	G9	81	Mono Methyl Succinate	12.293	9.30076	15.955	12.5162	55.1476	38.6751	50.4447	48.0891
Lac	37	PM1	G10	82	Methyl Pyruvate	36.261	40.7457	28.3702	35.1256	163.049	168.327	158.046	163.141
Lac	37	PM1	G11	83	D-Malic Acid	31.18	28.7165	9.87484	23.2571	39.8132	39.8995	44.9622	41.5583
Lac	37	PM1	G12	84	L-Malic Acid	45.8376	44.5622	35.4325	41.9441	112.223	111.541	98.0566	107.274
Lac	37	PM1	H1	85	Glycyl-L-Proline	6.40903	4.64263	9.30091	6.78419	15.0349	36.5833	9.35972	20.326
Lac	37	PM1	H2	86	p-Hydroxy Phenyl Acetic Acid	5.11223	32.0885	8.79332	15.3313	10.8815	8.69788	9.58033	9.71989
Lac	37	PM1	H3	87	m-Hydroxy Phenyl Acetic Acid	5.81221	19.088	12.7034	12.5346	11.5499	34.3996	11.41	19.1198
Lac	37	PM1	H4	88	Tyramine	5.95649	9.34508	7.36786	7.55648	12.1683	32.5895	11.7388	18.8322
Lac	37	PM1	H5	89	D-Psicose	27.8494	30.8141	30.4147	29.6927	106.333	101.258	114.886	107.492
Lac	37	PM1	H6	90	L-Lyxose	52.2997	61.6841	51.837	55.2736	30.4682	36.8519	167.256	78.1921
Lac	37	PM1	H7	91	Glucuronamide	17.5742	16.4932	19.5794	17.8823	52.9813	45.1574	49.4693	49.2027
Lac	37	PM1	H8	92	Pyruvic Acid	49.4121	49.6489	39.5607	46.2072	198.444	209.016	179.33	195.597
Lac	37	PM1	H9	93	L-Galactonic Acid-g-Lactone	14.2057	14.8899	16.433	15.1762	50.1793	42.3809	2.53681	31.699
Lac	37	PM1	H10	94	D-Galacturonic Acid	3.65389	5.82688	7.64304	5.70794	35.729	26.5373	35.5182	32.5948
Lac	37	PM1	H11	95	Phenylethylamine	28.9699	25.8611	3.24781	19.3596	17.3669	19.9324	28.4269	21.9087
Lac	37	PM1	H12	96	2-Aminoethanol	28.9992	26.1979	6.67926	20.6254	22.6338	22.2798	32.8261	25.9132
Lac	37	PM2A	A1	1	Null	2.16881	9.56429	16.5414	9.42485	4.73697	-11.8396	30.6085	7.83527
Lac	37	PM2A	A2	2	Chondroitin Sulfate C	6.54606	6.48027	16.8051	9.94383	8.98724	-3.3384	2.9407	2.86318
Lac	37	PM2A	A3	3	a-Cyclodextrin	5.21335	5.22591	6.3556	5.59829	10.1649	-4.81439	16.2251	7.19188
Lac	37	PM2A	A4	4	b-Cyclodextrin	9.63194	4.64073	9.39312	7.88859	3.87712	27.0043	17.8588	16.2467
Lac	37	PM2A	A5	5	g-Cyclodextrin	8.11769	3.53141	11.8399	7.82965	25.5565	30.0125	18.9229	24.8306
Lac	37	PM2A	A6	6	Dextrin	33.5331	34.8519	33.087	33.824	157.165	162.751	152.449	157.455
Lac	37	PM2A	A7	7	Gelatin	7.65694	2.91608	11.0142	7.19573	5.28596	29.0708	18.0833	17.48
Lac	37	PM2A	A8	8	Glycogen	8.32114	4.58217	9.09631	7.33321	20.9526	35.6635	20.6187	25.745
Lac	37	PM2A	A9	9	Inulin	9.56114	4.26434	14.3431	9.38951	23.2808	40.854	24.1364	29.4237
Lac	37	PM2A	A10	10	Laminarin	8.3368	3.9197	10.6482	7.63489	30.9771	39.8308	28.0783	32.9621
Lac	37	PM2A	A11	11	Mannan	6.06992	4.15912	17.5704	9.26646	11.0257	31.3968	26.3097	22.9107
Lac	37	PM2A	A12	12	Pectin	38.8089	40.7542	41.3103	40.2911	198.254	191.748	198.578	196.193
Lac	37	PM2A	B1	13	N-Acetyl-D-Galactosamine	19.1928	8.39841	16.8811	14.8241	29.3969	-8.27443	28.2362	16.4529
Lac	37	PM2A	B2	14	N-Acetyl-Neuraminic Acid	41.373	20.9136	29.2757	30.5208	110.525	98.5773	103.024	104.042
Lac	37	PM2A	B3	15	b-D-Allose	3.93704	5.74766	7.37074	5.68515	13.1651	0.454893	3.78779	5.80261
Lac	37	PM2A	B4	16	Amygdalin	8.39152	4.73768	10.5853	7.90482	22.8491	-1.51182	19.8992	13.7455
Lac	37	PM2A	B5	17	D-Arabinose	69.0867	43.007	53.7441	55.2793	122.186	120.046	14.5972	85.6098
Lac	37	PM2A	B6	18	D-Arabitol	5.50119	5.92638	5.51826	5.64861	3.8003	0.110292	15.5897	6.50011
Lac	37	PM2A	B7	19	L-Arabitol	3.23154	3.72139	4.90689	3.95327	16.8395	26.7739	15.3655	19.6596
Lac	37	PM2A	B8	20	Arbutin	13.9278	14.3048	14.8419	14.3582	52.6126	51.7311	42.7885	49.0441
Lac	37	PM2A	B9	21	2-Deoxy-D-Ribose	9.58465	13.6872	9.17355	10.8151	90.5061	89.5838	82.9435	87.6778
Lac	37	PM2A	B10	22	i-Erythritol	7.63666	1.74845	8.79463	6.05992	16.437	-1.89954	14.8872	9.80822
Lac	37	PM2A	B11	23	D-Fucose	25.3519	19.8793	23.7457	22.9923	3.70933	0.623988	4.56881	2.96738
Lac	37	PM2A	B12	24	3-O-b-D-Galactopyranosyl-D-Arabinose	12.0673	28.0418	14.1388	18.0827	39.4157	67.8123	47.8599	51.696
Lac	37	PM2A	C1	25	Gentiobiose	6.22939	9.25627	5.57029	7.01865	38.7613	-2.28941	35.1121	23.8613
Lac	37	PM2A	C2	26	L-Glucose	15.1223	5.64754	12.4948	11.0882	7.47922	-1.28208	22.8556	9.68424
Lac	37	PM2A	C3	27	Lacitol	5.05436	4.0304	10.9709	6.68523	7.27076	-0.976432	18.0068	8.10037
Lac	37	PM2A	C4	28	D-Melezitose	42.8988	40.7025	40.9658	41.5224	186.152	179.1	190.537	185.263
Lac	37	PM2A	C5	29	Maltitol	15.1387	12.409	13.9971	13.8482	49.4654	50.3621	42.9418	47.5898
Lac	37	PM2A	C6	30	a-Methyl-D-Glucose	5.73553	4.85005	5.00373	5.19643	7.7167	-0.948779	1.58201	2.78331
Lac	37	PM2A	C7	31	b-Methyl-D-Galactoside	6.99816	2.71475	8.77751	6.16347	4.25087	25.386	15.8203	15.1524
Lac	37	PM2A	C8	32	3-Methyl Glucose	9.51905	10.5479	10.4551	10.174	29.0337	-0.929039	24.0178	17.3742
Lac	37	PM2A	C9	33	b-Methyl-D-Glucuronic Acid	5.78425	2.54203	7.83131	5.38586	18.2469	20.9012	16.3142	18.4874
Lac	37	PM2A	C10	34	a-Methyl-D-Mannoside	3.7691	17.607	12.6063	11.3274	5.09262	23.0344	1.27629	9.80109
Lac	37	PM2A	C11	35	b-Methyl-D-Xyloside	10.8257	3.36172	11.4711	8.55286	23.9949	23.0053	22.3543	23.1182
Lac	37	PM2A	C12	36	Palatinose	38.2198	34.8754	34.0794	35.7248	170.166	153.894	152.837	158.966
Lac	37	PM2A	D1	37	D-Raffinose	5.15432	6.79286	4.72866	5.55861	7.11047	-6.24766	29.1285	9.9971
Lac	37	PM2A	D2	38	Salicin	11.9261	4.19448	6.95382	7.69146	15.3192	22.7631	2.34155	13.4746
Lac	37	PM2A	D3	39	Sedoheptulosan	4.05414	3.57408	9.09589	5.5747	8.15664	-2.8955	0.232393	1.83118
Lac	37	PM2A	D4	40	L-Sorbose	23.5619	24.2255	20.9659	22.9178	44.5375	-1.65906	3.16264	15.347
Lac	37	PM2A	D5	41	Stachyose	4.28599	4.65064	4.99028	4.6423	5.11961	-1.68778	12.4776	5.30314
Lac	37	PM2A	D6	42	D-Tagatose	57.6734	46.9974	52.1177	52.2628	98.7897	74.5668	84.342	85.8995
Lac	37	PM2A	D7	43	Turanose	29.279	26.0107	30.3226	28.5374	122.94	112.303	120.677	118.64
Lac	37	PM2A	D8	44	Xylitol	6.71345	8.79874	8.2258	7.91266	17.543	-2.28785	13.2977	9.51763
Lac	37	PM2A	D9	45	N-Acetyl-D-Glucosaminitol	6.64514	11.6544	8.93809	9.0792	19.7032	20.6044	18.3236	19.5437
Lac	37	PM2A	D10	46	g-Amino Butyric Acid	5.01288	3.28229	12.8851	7.06008	4.67198	22.857	20.9982	16.1757
Lac	37	PM2A	D11	47	d-Amino Valeric Acid	2.87381	13.4617	2.50228	6.27926	3.78844	3.95552	0.981832	2.9086
Lac	37	PM2A	D12	48	Butyric Acid	8.22053	4.70514	7.93469	6.95345	31.044	33.2408	27.4172	30.5673
Lac	37	PM2A	E1	49	Capric Acid	4.25584	6.21938	7.93856	6.13792	10.3239	-8.91877	-0.0656053	0.446522
Lac	37	PM2A	E2	50	Caproic Acid	5.45355	4.66006	16.3698	8.82781	16.4513	-3.36895	3.92393	5.66877
Lac	37	PM2A	E3	51	Citraconic Acid	5.15438	2.84337	14.1749	7.39088	12.4494	-2.21854	-0.615346	3.20516
Lac	37	PM2A	E4	52	Citramalic Acid	4.96937	2.41392	18.3788	8.58735	7.85965	-3.65394	0.66545	1.62372
Lac	37	PM2A	E5	53	D-Glucosamine	23.0309	7.11838	10.8448	13.6647	42.1981	46.6647	41.6256	43.4961
Lac	37	PM2A	E6	54	2-Hydroxy Benzoic Acid	6.50367	4.81163	5.94564	5.75365	18.9491	16.6027	1.55756	12.3698
Lac	37	PM2A	E7	55	4-Hydroxy Benzoic Acid	6.61118	6.28621	13.7229	8.87342	7.59026	13.6014	0.0641862	7.0853
Lac	37	PM2A	E8	56	b-Hydroxy Butyric Acid	6.04447	3.48219	9.83521	6.45396	18.3665	10.9792	16.9233	15.423
Lac	37	PM2A	E9	57	g-Hydroxy Butyric Acid	6.49974	5.68104	5.48462	5.88847	9.98226	19.3697	13.4883	14.2801
Lac	37	PM2A	E10	58	a-Keto Valeric Acid	9.38753	8.32381	11.0264	9.57925	58.568	41.2342	39.9984	46.6002
Lac	37	PM2A	E11	59	Itaconic Acid	3.95765	1.86423	2.63289	2.81826	9.90238	-0.633602	0.525787	3.26486
Lac	37	PM2A	E12	60	5-Keto-D-Gluconic Acid	77.505	76.2296	79.2762	77.6703	18.079	15.5834	15.8796	16.514
Lac	37	PM2A	F1	61	D-Lactic Acid Methyl Ester	6.03936	5.01814	5.68	5.57917	13.2677	-5.49039	0.840513	2.87261
Lac	37	PM2A	F2	62	Malonic Acid	9.81067	5.41466	4.12937	6.45157	11.6256	-2.56311	-1.03827	2.67474
Lac	37	PM2A	F3	63	Melibionic Acid	10.9033	3.91186	2.12384	5.64633	12.6091	-2.91227	0.801056	3.49931
Lac	37	PM2A	F4	64	Oxalic Acid	4.40576	3.50082	17.6846	8.5304	7.99479	-0.0595676	-0.34341	2.53061
Lac	37	PM2A	F5	65	Oxalomalic Acid	9.8896	8.46058	20.988	13.1127	47.1224	49.5411	61.5202	52.7279
Lac	37	PM2A	F6	66	Quinic Acid	4.7257	4.1765	12.9456	7.28259	7.48573	12.8189	0.286478	6.8637
Lac	37	PM2A	F7	67	D-Ribono-1,4-Lactone	4.03372	6.49279	16.9601	9.16222	6.95138	11.799	-0.901614	5.94958
Lac	37	PM2A	F8	68	Sebacic Acid	5.47803	6.38495	10.5441	7.46901	20.537	13.8513	12.6288	15.6723
Lac	37	PM2A	F9	69	Sorbic Acid	9.73639	5.77971	5.62065	7.04558	35.2673	38.8292	35.8238	36.6401
Lac	37	PM2A	F10	70	Succinamic Acid	5.42543	10.6205	5.19354	7.07983	28.9966	21.3185	25.5201	25.2784
Lac	37	PM2A	F11	71	D-Tartaric Acid	4.56125	12.7011	2.62303	6.62846	3.14141	-1.86432	-3.48794	-0.73695
Lac	37	PM2A	F12	72	L-Tartaric Acid	2.98545	16.7198	6.79354	8.83294	32.7942	-0.0240711	-1.28009	10.4967
Lac	37	PM2A	G1	73	Acetamide	6.30466	6.82211	5.13476	6.08717	13.4765	-4.53095	-3.6034	1.78072
Lac	37	PM2A	G2	74	L-Alaninamide	15.4584	11.8059	3.38272	10.2157	14.2892	15.8539	-1.21065	9.64413
Lac	37	PM2A	G3	75	N-Acetyl-L-Glutamic Acid	5.48653	8.42935	19.9851	11.3003	13.7117	-0.370495	-1.13297	4.06941
Lac	37	PM2A	G4	76	L-Arginine	40.0594	26.5912	28.2508	31.6338	91.1135	85.157	99.2369	91.8358
Lac	37	PM2A	G5	77	Glycine	7.1445	16.8381	19.1889	14.3905	58.9061	49.759	64.4416	57.7022
Lac	37	PM2A	G6	78	L-Histidine	7.54434	17.0554	17.1585	13.9194	37.8076	41.6738	17.8774	32.4529
Lac	37	PM2A	G7	79	L-Homoserine	6.34013	4.04445	20.9933	10.4593	16.824	13.5757	0.0347988	10.1448
Lac	37	PM2A	G8	80	Hydroxy-L-Proline	6.08027	4.79916	12.9656	7.94834	42.9481	22.1316	34.9784	33.3527
Lac	37	PM2A	G9	81	L-Isoleucine	8.07683	3.53514	5.43196	5.68131	20.141	16.8186	-0.66156	12.0994
Lac	37	PM2A	G10	82	L-Leucine	7.65305	6.26701	10.2931	8.07104	24.0065	17.3302	1.8153	14.384
Lac	37	PM2A	G11	83	L-Lysine	4.98005	5.23326	2.84335	4.35222	7.02125	-0.189937	26.7476	11.193
Lac	37	PM2A	G12	84	L-Methionine	6.92008	11.6116	11.2521	9.92793	27.2324	24.2351	1.40669	17.6247
Lac	37	PM2A	H1	85	L-Ornithine	43.5236	35.1546	41.1448	39.941	124.468	103.477	143.797	123.914
Lac	37	PM2A	H2	86	L-Phenylalanine	13.8295	8.6296	29.9276	17.4622	18.7425	-2.15055	-1.42763	5.05478
Lac	37	PM2A	H3	87	L-Pyroglutamic Acid	8.2674	7.98024	6.18019	7.47594	34.4243	38.812	5.0351	26.0905
Lac	37	PM2A	H4	88	L-Valine	12.8966	11.0465	4.11541	9.35285	15.2579	-0.833006	-3.44899	3.65863
Lac	37	PM2A	H5	89	D,L-Carnitine	16.7119	7.33166	5.32879	9.79077	19.3537	14.3008	-2.80218	10.2841
Lac	37	PM2A	H6	90	Sec-Butylamine	7.26413	4.57101	5.44407	5.75974	25.5289	10.1392	36.4511	24.0397
Lac	37	PM2A	H7	91	D,L-Octopamine	6.2255	6.77833	3.68095	5.56159	5.68116	-0.95254	-3.19507	0.511181
Lac	37	PM2A	H8	92	Putrescine	6.87928	9.9865	4.87084	7.24554	7.24646	14.1839	-3.18678	6.0812
Lac	37	PM2A	H9	93	Dihydroxy Acetone	16.9531	16.5569	12.8761	15.462	108.762	56.2207	96.8116	87.2647
Lac	37	PM2A	H10	94	2,3-Butanediol	4.75476	7.4851	18.8416	10.3605	5.28994	16.7331	28.6453	16.8895
Lac	37	PM2A	H11	95	2,3-Butanedione	21.5991	54.7271	39.4149	38.5804	37.1884	130.721	102.509	90.1394
Lac	37	PM2A	H12	96	3-Hydroxy-2-Butanone	6.6384	6.76454	8.5367	7.31321	47.0091	11.4059	36.6159	31.677
Sterne	30	PM1	A1	1	Null	10.2812	9.97739	9.80372	10.0208	41.6875	32.9056	40.6337	38.4089
Sterne	30	PM1	A2	2	L-Arabinose	25.994	26.6687	19.0622	23.9083	99.2779	100.008	82.5964	93.9609
Sterne	30	PM1	A3	3	N-Acetyl-D-Glucosamine	22.7274	22.2873	20.3895	21.8014	80.9763	79.0837	73.8716	77.9772
Sterne	30	PM1	A4	4	D-Saccharic Acid	7.52532	7.83925	7.35149	7.57202	25.5633	26.6917	29.8499	27.3683
Sterne	30	PM1	A5	5	Succinic Acid	7.82575	8.79746	7.82715	8.15012	29.3304	27.1499	30.7237	29.068
Sterne	30	PM1	A6	6	D-Galactose	12.2374	14.2612	14.4765	13.6584	37.28	36.8992	40.9752	38.3848
Sterne	30	PM1	A7	7	L-Aspartic Acid	9.26437	9.38198	9.24609	9.29748	28.23	27.9296	31.8707	29.3434
Sterne	30	PM1	A8	8	L-Proline	9.24182	8.76868	8.35739	8.7893	28.1012	26.1404	25.7859	26.6758
Sterne	30	PM1	A9	9	D-Alanine	9.16472	9.48314	9.55652	9.40146	28.8437	32.4809	28.9789	30.1012
Sterne	30	PM1	A10	10	D-Trehalose	26.3578	20.4674	19.3139	22.0463	86.3625	77.9671	75.5879	79.9725
Sterne	30	PM1	A11	11	D-Mannose	9.82383	8.60059	9.84696	9.42379	40.4259	38.0615	39.8874	39.4583
Sterne	30	PM1	A12	12	Dulcitol	8.86369	8.98915	8.95425	8.9357	32.7958	31.6124	43.9669	36.125
Sterne	30	PM1	B1	13	D-Serine	9.85162	11.1977	9.23446	10.0946	28.9345	48.3878	51.3189	42.8804
Sterne	30	PM1	B2	14	D-Sorbitol	10.6563	9.4261	9.41506	9.83248	33.0031	32.1449	35.5617	33.5699
Sterne	30	PM1	B3	15	Glycerol	19.1584	18.682	16.8568	18.2324	67.4356	74.0249	73.1219	71.5275
Sterne	30	PM1	B4	16	L-Fucose	13.0904	12.1527	13.0181	12.7537	44.1912	46.769	51.5012	47.4871
Sterne	30	PM1	B5	17	D-Glucuronic Acid	9.47538	10.4659	10.7314	10.2242	30.0286	32.0089	38.6229	33.5535
Sterne	30	PM1	B6	18	D-Gluconic Acid	8.73236	9.45736	9.21326	9.13433	24.5591	25.4834	26.8503	25.631
Sterne	30	PM1	B7	19	D,L-a-Glycerol Phosphate	9.05798	9.14857	10.2519	9.48615	27.4322	27.2547	29.5068	28.0646
Sterne	30	PM1	B8	20	D-Xylose	21.745	21.8074	20.2102	21.2542	85.0027	88.7641	86.1287	86.6318
Sterne	30	PM1	B9	21	L-Lactic Acid	16.6156	13.4985	15.7355	15.2832	69.1286	58.433	65.8166	64.4594
Sterne	30	PM1	B10	22	Formic Acid	15.0302	16.3669	15.2642	15.5538	57.6255	56.9179	64.5476	59.697
Sterne	30	PM1	B11	23	D-Mannitol	8.14399	7.83639	8.97806	8.31948	31.0667	29.3998	30.765	30.4105
Sterne	30	PM1	B12	24	L-Glutamic Acid	22.8202	24.529	22.2887	23.2126	85.8682	98.8381	94.0404	92.9155
Sterne	30	PM1	C1	25	D-Glucose-6-Phosphate	32.0295	28.0484	27.093	29.057	125.355	120.579	116.105	120.679
Sterne	30	PM1	C2	26	D-Galactonic Acid-g-Lactone	1.87997	1.7609	5.25086	2.96391	3.25436	3.21937	-1.03693	1.81226
Sterne	30	PM1	C3	27	D,L-Malic Acid	21.6199	20.4943	20.2979	20.804	87.1446	82.8936	86.79	85.6094
Sterne	30	PM1	C4	28	D-Ribose	36.5015	34.5146	36.5382	35.8514	141.403	132.359	130.518	134.76
Sterne	30	PM1	C5	29	Tween 20	20.3189	20.2328	19.0938	19.8818	61.5297	66.1932	66.6122	64.7784
Sterne	30	PM1	C6	30	L-Rhamnose	9.92118	9.6014	9.79605	9.77288	32.5898	33.4487	37.6095	34.5493
Sterne	30	PM1	C7	31	D-Fructose	12.9325	12.6901	13.0569	12.8932	45.9992	44.6274	46.5665	45.731
Sterne	30	PM1	C8	32	Acetic Acid	14.0128	14.7203	12.4775	13.7369	43.7399	60.4046	52.9531	52.3659
Sterne	30	PM1	C9	33	a-D-Glucose	23.2085	21.653	26.6422	23.8346	82.8367	81.4563	87.7475	84.0135
Sterne	30	PM1	C10	34	Maltose	19.451	17.3438	17.4267	18.0739	86.1596	90.7447	85.2336	87.3793
Sterne	30	PM1	C11	35	D-Melibiose	8.93813	8.74774	8.90893	8.86493	31.2175	31.6186	34.1705	32.3356
Sterne	30	PM1	C12	36	Thymidine	26.9178	28.9659	23.4436	26.4425	100.308	103.866	93.5663	99.2468
Sterne	30	PM1	D1	37	L-Asparagine	10.6332	10.9585	11.4314	11.0077	36.8208	41.9825	43.324	40.7091
Sterne	30	PM1	D2	38	D-Aspartic Acid	6.63805	5.43372	6.95456	6.34211	17.1781	26.871	17.1701	20.4064
Sterne	30	PM1	D3	39	D-Glucosaminic Acid	7.58356	7.26351	8.32606	7.72438	25.6031	23.9702	33.6517	27.7417
Sterne	30	PM1	D4	40	1,2-Propanediol	9.10441	6.51311	7.33912	7.65221	24.3079	31.6695	32.0797	29.3524
Sterne	30	PM1	D5	41	Tween 40	19.7362	16.9442	18.0484	18.2429	56.5386	48.6821	57.4407	54.2205
Sterne	30	PM1	D6	42	a-Keto-Glutaric Acid	8.80583	7.14795	7.57201	7.84193	26.543	28.3386	30.0704	28.3173
Sterne	30	PM1	D7	43	a-Keto-Butyric Acid	7.45709	4.71994	9.21897	7.132	22.7979	14.6366	25.967	21.1338
Sterne	30	PM1	D8	44	a-Methyl-D-Galactoside	7.61625	7.13076	7.09437	7.28046	26.2331	24.6343	31.5751	27.4808
Sterne	30	PM1	D9	45	a-D-Lactose	7.89637	7.24989	2.74204	5.96277	25.8391	21.9325	13.3548	20.3755
Sterne	30	PM1	D10	46	Lactulose	7.88163	6.55214	8.0286	7.48746	25.5036	30.9948	31.6326	29.377
Sterne	30	PM1	D11	47	Sucrose	23.579	25.355	21.0559	23.33	84.7435	81.5276	83.2344	83.1685
Sterne	30	PM1	D12	48	Uridine	11.2353	9.79469	9.73508	10.255	32.9465	32.504	49.1334	38.1947
Sterne	30	PM1	E1	49	L-Glutamine	14.7398	14.7646	13.2654	14.2566	56.0529	55.8954	51.7797	54.576
Sterne	30	PM1	E2	50	m-Tartaric Acid	7.38739	7.37601	6.71101	7.15814	21.6245	22.9203	18.9928	21.1792
Sterne	30	PM1	E3	51	D-Glucose-1-Phosphate	9.4356	10.3227	7.76599	9.17475	26.1775	36.5831	29.2064	30.6557
Sterne	30	PM1	E4	52	D-Fructose-6-Phosphate	32.0127	31.5732	28.3115	30.6325	122.822	123.246	117.966	121.345
Sterne	30	PM1	E5	53	Tween 80	6.35436	6.22134	7.64935	6.74168	17.7995	28.5296	26.9034	24.4108
Sterne	30	PM1	E6	54	a-Hydroxy Glutaric Acid-g-Lactone	7.5298	7.17854	6.79128	7.16654	23.4238	26.855	22.195	24.1579
Sterne	30	PM1	E7	55	a-Hydroxy Butyric Acid	13.5411	13.193	11.685	12.8064	50.4299	58.0677	53.5825	54.0267
Sterne	30	PM1	E8	56	b-Methyl-D-Glucoside	3.95412	3.3412	4.94722	4.08085	5.11502	8.77325	10.0554	7.98121
Sterne	30	PM1	E9	57	Adonitol	9.03314	9.01943	7.93776	8.66344	26.5845	28.3992	28.562	27.8486
Sterne	30	PM1	E10	58	Maltotriose	19.7426	21.6439	21.2843	20.8903	82.5378	87.455	83.5171	84.5033
Sterne	30	PM1	E11	59	2-Deoxy Adenosine	21.5204	22.8103	20.9074	21.746	84.9161	91.2947	84.9269	87.0459
Sterne	30	PM1	E12	60	Adenosine	27.3301	22.589	23.3947	24.4379	99.4258	90.2276	91.689	93.7808
Sterne	30	PM1	F1	61	Glycyl-L-Aspartic Acid	10.338	11.2067	10.2377	10.5941	39.1496	44.9698	34.9513	39.6903
Sterne	30	PM1	F2	62	Citric Acid	9.48787	9.84772	7.162	8.83253	26.5283	29.4345	25.4022	27.1217
Sterne	30	PM1	F3	63	m-Inositol	9.95118	9.75796	7.94674	9.21863	28.0387	28.7244	28.51	28.4244
Sterne	30	PM1	F4	64	D-Threonine	9.82067	10.8753	8.07764	9.59119	40.1851	41.7004	33.0922	38.3259
Sterne	30	PM1	F5	65	Fumaric Acid	8.92469	9.06254	8.2806	8.75594	25.9196	34.8411	38.7124	33.1577
Sterne	30	PM1	F6	66	Bromo Succinic Acid	12.7858	11.0934	12.4822	12.1205	46.177	48.4163	48.6869	47.7601
Sterne	30	PM1	F7	67	Propionic Acid	9.80769	10.2487	9.90562	9.98733	31.1371	33.9027	28.5227	31.1875
Sterne	30	PM1	F8	68	Mucic Acid	10.077	9.44401	8.35921	9.29339	31.8331	32.3098	36.3607	33.5012
Sterne	30	PM1	F9	69	Glycolic Acid	9.67371	9.04806	7.02004	8.5806	25.4754	31.6978	30.1751	29.1161
Sterne	30	PM1	F10	70	Glyoxylic Acid	3.13873	3.02472	4.48693	3.55012	3.4733	3.83042	2.06427	3.12266
Sterne	30	PM1	F11	71	D-Cellobiose	12.5869	11.3119	12.1286	12.0092	48.8466	52.1827	48.6839	49.9044
Sterne	30	PM1	F12	72	Inosine	26.0956	22.0597	24.5738	24.243	96.6892	97.8087	96.3574	96.9517
Sterne	30	PM1	G1	73	Glycyl-L-Glutamic Acid	11.0457	11.1961	9.20434	10.4821	41.0219	41.3899	34.9383	39.1167
Sterne	30	PM1	G2	74	Tricarballylic Acid	6.84527	7.66827	4.85848	6.45734	17.0791	22.6904	23.107	20.9588
Sterne	30	PM1	G3	75	L-Serine	11.4909	11.8913	9.34657	10.9096	41.5365	47.07	43.8649	44.1571
Sterne	30	PM1	G4	76	L-Threonine	10.0067	10.035	10.4793	10.1737	35.0015	37.0899	32.6918	34.9277
Sterne	30	PM1	G5	77	L-Alanine	7.71711	8.41149	8.13442	8.08768	27.2655	30.838	31.1073	29.7369
Sterne	30	PM1	G6	78	L-Alanyl-Glycine	10.4812	9.80598	8.09123	9.45946	30.6767	30.0779	33.5002	31.4183
Sterne	30	PM1	G7	79	Acetoacetic Acid	17.4799	17.6951	14.5823	16.5858	53.4475	51.0806	47.4041	50.644
Sterne	30	PM1	G8	80	N-Acetyl-b-D-Mannosamine	9.9725	10.5256	9.84718	10.1151	36.0166	35.8743	39.2181	37.0363
Sterne	30	PM1	G9	81	Mono Methyl Succinate	10.9155	10.6734	8.37579	9.98824	34.3066	35.6873	35.6519	35.2153
Sterne	30	PM1	G10	82	Methyl Pyruvate	19.9492	19.9973	19.4855	19.8107	76.1482	78.2176	75.6166	76.6608
Sterne	30	PM1	G11	83	D-Malic Acid	8.38818	7.86707	8.12531	8.12685	28.495	30.7929	30.6767	29.9882
Sterne	30	PM1	G12	84	L-Malic Acid	21.1548	20.853	20.8719	20.9599	86.6893	87.3027	83.2413	85.7444
Sterne	30	PM1	H1	85	Glycyl-L-Proline	9.83644	11.6319	10.2436	10.5707	37.749	32.6523	30.704	33.7018
Sterne	30	PM1	H2	86	p-Hydroxy Phenyl Acetic Acid	8.34563	8.57118	9.34788	8.7549	30.3195	26.154	23.6339	26.7025
Sterne	30	PM1	H3	87	m-Hydroxy Phenyl Acetic Acid	11.3768	10.4592	6.38438	9.40679	25.1678	22.0602	22.2516	23.1599
Sterne	30	PM1	H4	88	Tyramine	7.58275	8.45641	5.75874	7.26597	27.0748	28.266	22.3974	25.9127
Sterne	30	PM1	H5	89	D-Psicose	11.3198	11.3851	10.6033	11.1027	53.828	41.818	38.811	44.819
Sterne	30	PM1	H6	90	L-Lyxose	11.103	13.2149	11.9842	12.1007	96.6854	85.8818	86.0994	89.5555
Sterne	30	PM1	H7	91	Glucuronamide	11.1214	10.0942	9.25512	10.1569	51.8443	40.3618	38.1817	43.4626
Sterne	30	PM1	H8	92	Pyruvic Acid	21.5641	20.8748	22.3637	21.6009	89.0747	89.9497	92.7285	90.5843
Sterne	30	PM1	H9	93	L-Galactonic Acid-g-Lactone	9.11084	9.53904	7.87229	8.84072	30.4108	35.5574	31.7053	32.5579
Sterne	30	PM1	H10	94	D-Galacturonic Acid	12.8059	12.4282	11.825	12.353	40.9911	43.4257	44.35	42.9223
Sterne	30	PM1	H11	95	Phenylethylamine	6.46363	7.30391	5.91159	6.55971	21.7361	29.8646	21.3852	24.3286
Sterne	30	PM1	H12	96	2-Aminoethanol	8.30868	8.04464	7.06913	7.80748	25.1582	28.3651	34.5959	29.3731
Sterne	30	PM2A	A1	1	Null	7.49655	10.9922	9.05001	9.17958	22.8296	31.3564	27.2172	27.1344
Sterne	30	PM2A	A2	2	Chondroitin Sulfate C	8.5918	9.10301	11.0951	9.59662	33.7356	34.9282	35.7212	34.795
Sterne	30	PM2A	A3	3	a-Cyclodextrin	5.37566	7.24105	6.15237	6.25636	17.2057	22.1574	19.725	19.696
Sterne	30	PM2A	A4	4	b-Cyclodextrin	5.35284	6.34936	6.38667	6.02962	18.9045	23.4352	20.9464	21.0954
Sterne	30	PM2A	A5	5	g-Cyclodextrin	6.46968	5.27914	6.3147	6.02117	18.8346	21.2442	24.8031	21.6273
Sterne	30	PM2A	A6	6	Dextrin	21.0611	20.2813	23.6144	21.6523	77.261	75.3304	90.0226	80.8713
Sterne	30	PM2A	A7	7	Gelatin	26.8926	25.2788	27.4193	26.5302	103.391	102.181	89.8478	98.4733
Sterne	30	PM2A	A8	8	Glycogen	15.76	15.1596	16.1865	15.7021	63.9699	66.2242	66.6463	65.6135
Sterne	30	PM2A	A9	9	Inulin	7.57868	7.90483	7.13983	7.54111	36.1483	45.5981	28.2879	36.6781
Sterne	30	PM2A	A10	10	Laminarin	7.35575	7.86759	7.62141	7.61491	26.9729	28.4553	26.0356	27.1546
Sterne	30	PM2A	A11	11	Mannan	7.46105	8.14969	8.80037	8.13704	36.3229	25.9287	28.9479	30.3998
Sterne	30	PM2A	A12	12	Pectin	51.2587	44.1391	42.7667	46.0548	148.631	136.059	136.789	140.493
Sterne	30	PM2A	B1	13	N-Acetyl-D-Galactosamine	7.03591	9.24311	8.51089	8.2633	19.8131	31.6781	22.2689	24.5867
Sterne	30	PM2A	B2	14	N-Acetyl-Neuraminic Acid	5.24691	7.505	8.58953	7.11381	16.2056	19.9417	16.9684	17.7052
Sterne	30	PM2A	B3	15	b-D-Allose	3.29981	4.18123	5.85919	4.44674	7.44009	9.26673	9.4455	8.71744
Sterne	30	PM2A	B4	16	Amygdalin	6.38437	7.68	7.76632	7.27689	23.5863	29.3843	24.3867	25.7858
Sterne	30	PM2A	B5	17	D-Arabinose	17.4844	14.4246	17.0201	16.3097	60.6267	57.3617	67.7281	61.9055
Sterne	30	PM2A	B6	18	D-Arabitol	7.60723	7.58627	7.02106	7.40485	25.3247	24.2083	23.7426	24.4252
Sterne	30	PM2A	B7	19	L-Arabitol	5.8558	6.36502	6.56815	6.26299	30.9424	27.5173	22.9113	27.1237
Sterne	30	PM2A	B8	20	Arbutin	16.4622	16.1566	16.3838	16.3342	61.1183	63.001	64.0152	62.7115
Sterne	30	PM2A	B9	21	2-Deoxy-D-Ribose	5.3303	5.29416	5.76173	5.46207	36.8124	34.4897	33.2188	34.8403
Sterne	30	PM2A	B10	22	i-Erythritol	6.98985	6.42234	6.48934	6.63384	31.8614	22.0441	20.6181	24.8412
Sterne	30	PM2A	B11	23	D-Fucose	8.91537	9.82306	9.06764	9.26869	28.1625	32.4496	31.9315	30.8479
Sterne	30	PM2A	B12	24	3-O-b-D-Galactopyranosyl-D-Arabinose	33.111	34.4163	25.407	30.9781	51.355	48.9652	27.0796	42.4666
Sterne	30	PM2A	C1	25	Gentiobiose	7.49808	9.33948	9.08596	8.64117	22.5356	30.6497	28.8852	27.3568
Sterne	30	PM2A	C2	26	L-Glucose	7.30583	8.0459	7.54057	7.63077	19.1269	22.8111	20.9277	20.9552
Sterne	30	PM2A	C3	27	Lacitol	7.89962	8.42807	7.70243	8.01004	22.8462	24.8445	24.5558	24.0822
Sterne	30	PM2A	C4	28	D-Melezitose	8.66554	7.37778	8.89526	8.31286	28.8603	28.9279	32.691	30.1597
Sterne	30	PM2A	C5	29	Maltitol	7.44144	7.58468	7.17782	7.40132	26.6225	28.7124	33.1956	29.5102
Sterne	30	PM2A	C6	30	a-Methyl-D-Glucose	4.56274	3.63616	3.80408	4.00099	11.5903	13.2442	11.3127	12.0491
Sterne	30	PM2A	C7	31	b-Methyl-D-Galactoside	7.53734	5.46636	6.19679	6.40016	32.0814	29.0307	28.645	29.919
Sterne	30	PM2A	C8	32	3-Methyl Glucose	8.16571	6.72068	7.54986	7.47875	32.4029	30.8277	33.5922	32.2743
Sterne	30	PM2A	C9	33	b-Methyl-D-Glucuronic Acid	7.41745	6.84984	7.38769	7.21833	21.5952	29.9878	22.0388	24.5406
Sterne	30	PM2A	C10	34	a-Methyl-D-Mannoside	6.0674	5.3193	5.58707	5.65792	16.5945	24.1977	22.6577	21.15
Sterne	30	PM2A	C11	35	b-Methyl-D-Xyloside	5.72039	6.05664	6.93294	6.23666	19.0667	29.5184	21.5809	23.3886
Sterne	30	PM2A	C12	36	Palatinose	10.2407	10.77	10.1384	10.383	41.0767	42.1338	40.991	41.4005
Sterne	30	PM2A	D1	37	D-Raffinose	9.06027	14.1388	10.1764	11.1252	21.8275	31.3423	28.171	27.1136
Sterne	30	PM2A	D2	38	Salicin	5.43073	7.31464	7.57251	6.77263	19.6644	22.6597	17.444	19.9227
Sterne	30	PM2A	D3	39	Sedoheptulosan	7.18295	7.51337	7.35528	7.35053	21.0237	26.1696	23.0959	23.4297
Sterne	30	PM2A	D4	40	L-Sorbose	4.18578	5.094	5.309	4.86293	8.24433	13.5902	10.8079	10.8808
Sterne	30	PM2A	D5	41	Stachyose	7.30424	6.15329	7.01066	6.82273	22.15	25.3934	28.811	25.4515
Sterne	30	PM2A	D6	42	D-Tagatose	12.4305	11.8579	12.2366	12.175	48.8265	44.227	45.3629	46.1388
Sterne	30	PM2A	D7	43	Turanose	8.3363	8.90402	7.75115	8.33049	33.3927	37.8826	29.8962	33.7238
Sterne	30	PM2A	D8	44	Xylitol	6.44326	6.73631	6.48528	6.55495	23.8741	21.3982	21.4743	22.2489
Sterne	30	PM2A	D9	45	N-Acetyl-D-Glucosaminitol	4.20017	4.93039	4.91814	4.6829	16.6945	20.7429	20.8675	19.435
Sterne	30	PM2A	D10	46	g-Amino Butyric Acid	6.99443	6.1591	6.25459	6.46937	27.3108	25.4347	26.2225	26.3227
Sterne	30	PM2A	D11	47	d-Amino Valeric Acid	5.7729	6.34569	5.55456	5.89105	18.0904	20.3888	22.328	20.2691
Sterne	30	PM2A	D12	48	Butyric Acid	15.5384	14.4189	12.3191	14.0921	36.1002	32.6554	32.1059	33.6205
Sterne	30	PM2A	E1	49	Capric Acid	7.11847	5.56965	8.18263	6.95692	2.94548	10.1477	3.98626	5.69316
Sterne	30	PM2A	E2	50	Caproic Acid	7.39747	9.81181	11.1535	9.45425	17.6901	24.8094	21.617	21.3721
Sterne	30	PM2A	E3	51	Citraconic Acid	5.21851	5.21381	5.96102	5.46445	16.9685	16.8748	17.7375	17.1936
Sterne	30	PM2A	E4	52	Citramalic Acid	7.07484	6.57378	6.33488	6.66117	20.8294	21.1006	18.2143	20.0481
Sterne	30	PM2A	E5	53	D-Glucosamine	28.3744	27.4884	29.6553	28.5061	92.296	92.1429	97.1483	93.8624
Sterne	30	PM2A	E6	54	2-Hydroxy Benzoic Acid	1.82046	0.585146	2.02839	1.478	3.59321	2.49312	0.730656	2.27233
Sterne	30	PM2A	E7	55	4-Hydroxy Benzoic Acid	2.48918	1.83814	3.28297	2.53676	3.94522	3.25903	1.76608	2.99011
Sterne	30	PM2A	E8	56	b-Hydroxy Butyric Acid	7.38034	7.00551	7.41928	7.26838	24.8232	21.2302	23.3045	23.1193
Sterne	30	PM2A	E9	57	g-Hydroxy Butyric Acid	5.74124	6.30911	5.909	5.98645	18.8705	18.4092	16.7583	18.0126
Sterne	30	PM2A	E10	58	a-Keto Valeric Acid	13.5267	13.9083	14.0239	13.8197	50.1112	49.345	47.1751	48.8771
Sterne	30	PM2A	E11	59	Itaconic Acid	1.55981	2.44618	2.67937	2.22846	1.64309	1.48199	4.72467	2.61659
Sterne	30	PM2A	E12	60	5-Keto-D-Gluconic Acid	24.743	24.2716	24.3688	24.4611	96.0901	100.867	100.447	99.135
Sterne	30	PM2A	F1	61	D-Lactic Acid Methyl Ester	13.5689	15.483	16.3117	15.1212	61.9233	61.7198	65.2907	62.9779
Sterne	30	PM2A	F2	62	Malonic Acid	7.94467	7.16669	7.41694	7.50943	24.177	26.824	23.4359	24.8123
Sterne	30	PM2A	F3	63	Melibionic Acid	5.63817	7.43876	6.5927	6.55654	13.1538	23.1443	14.5062	16.9348
Sterne	30	PM2A	F4	64	Oxalic Acid	9.52064	9.41451	9.09903	9.34473	32.2025	30.513	39.1764	33.964
Sterne	30	PM2A	F5	65	Oxalomalic Acid	13.372	12.8853	13.1128	13.1233	45.3762	45.3145	44.5043	45.065
Sterne	30	PM2A	F6	66	Quinic Acid	7.83571	6.97911	6.80862	7.20781	23.8953	19.1621	18.8292	20.6288
Sterne	30	PM2A	F7	67	D-Ribono-1,4-Lactone	5.38506	4.99197	6.92781	5.76828	16.1992	14.2314	13.3315	14.5874
Sterne	30	PM2A	F8	68	Sebacic Acid	0.496056	0.496056	0.496056	0.496056	0.216775	0.216775	0.216775	0.216775
Sterne	30	PM2A	F9	69	Sorbic Acid	3.50463	3.91878	3.14957	3.52432	6.04096	3.87598	2.02369	3.98021
Sterne	30	PM2A	F10	70	Succinamic Acid	6.61876	7.17368	6.90084	6.89776	26.4447	27.9484	28.8368	27.7433
Sterne	30	PM2A	F11	71	D-Tartaric Acid	7.25108	8.13134	7.20661	7.52968	22.7173	29.3654	26.0501	26.0443
Sterne	30	PM2A	F12	72	L-Tartaric Acid	7.01769	8.16894	6.80883	7.33182	36.3596	27.7206	27.3709	30.4837
Sterne	30	PM2A	G1	73	Acetamide	7.36104	7.71953	8.82332	7.96796	22.9165	27.2644	22.5819	24.2543
Sterne	30	PM2A	G2	74	L-Alaninamide	7.13861	7.04683	7.24309	7.14284	26.3683	20.4538	23.6118	23.478
Sterne	30	PM2A	G3	75	N-Acetyl-L-Glutamic Acid	5.93802	4.65324	4.89196	5.16107	16.8794	14.3651	13.4113	14.8853
Sterne	30	PM2A	G4	76	L-Arginine	6.56786	6.81818	8.61317	7.33307	26.9161	26.3383	27.4305	26.895
Sterne	30	PM2A	G5	77	Glycine	5.0599	5.16765	5.74367	5.32374	13.1618	15.1117	13.6996	13.9911
Sterne	30	PM2A	G6	78	L-Histidine	9.8791	9.00892	9.75187	9.54663	33.9874	31.4098	30.967	32.1214
Sterne	30	PM2A	G7	79	L-Homoserine	1.597	1.36057	0.602564	1.18671	0.725397	0.209303	0.217432	0.384044
Sterne	30	PM2A	G8	80	Hydroxy-L-Proline	7.85318	7.67288	7.69735	7.74114	26.3895	23.5616	24.9959	24.9823
Sterne	30	PM2A	G9	81	L-Isoleucine	10.0658	9.02033	9.03723	9.37444	32.1853	28.2139	29.2335	29.8776
Sterne	30	PM2A	G10	82	L-Leucine	11.4301	11.6998	11.305	11.4783	49.2718	45.9432	46.501	47.2387
Sterne	30	PM2A	G11	83	L-Lysine	5.53242	6.77204	6.48078	6.26175	19.9092	29.6537	23.8497	24.4709
Sterne	30	PM2A	G12	84	L-Methionine	6.52305	7.1976	7.60488	7.10851	37.0646	31.7319	27.4998	32.0988
Sterne	30	PM2A	H1	85	L-Ornithine	10.4794	8.88056	9.811	9.72366	32.6171	33.3333	33.2612	33.0705
Sterne	30	PM2A	H2	86	L-Phenylalanine	8.81612	6.04877	14.0598	9.64157	19.546	20.8765	24.1848	21.5358
Sterne	30	PM2A	H3	87	L-Pyroglutamic Acid	7.55599	6.11513	7.94862	7.20658	25.1835	24.6549	26.3263	25.3882
Sterne	30	PM2A	H4	88	L-Valine	8.88762	6.76596	10.094	8.58253	31.9761	29.9037	28.7657	30.2151
Sterne	30	PM2A	H5	89	D,L-Carnitine	6.79189	6.10471	6.05427	6.31695	18.7609	17.9701	13.6872	16.8061
Sterne	30	PM2A	H6	90	Sec-Butylamine	14.8013	14.3057	13.6489	14.2519	39.016	42.2258	38.4137	39.8852
Sterne	30	PM2A	H7	91	D,L-Octopamine	7.63268	6.25039	6.71618	6.86642	22.079	19.4272	17.5539	19.6867
Sterne	30	PM2A	H8	92	Putrescine	6.49642	6.60473	5.95619	6.35245	19.4568	21.2956	18.1044	19.6189
Sterne	30	PM2A	H9	93	Dihydroxy Acetone	6.35154	7.69506	9.17323	7.73995	60.8637	53.0459	56.3673	56.759
Sterne	30	PM2A	H10	94	2,3-Butanediol	6.73079	8.41716	8.11591	7.75462	18.833	23.5241	25.5518	22.6363
Sterne	30	PM2A	H11	95	2,3-Butanedione	12.8936	14.7379	17.8197	15.1504	34.1021	36.0417	44.3341	38.1593
Sterne	30	PM2A	H12	96	3-Hydroxy-2-Butanone	7.29805	8.01631	7.73467	7.68301	37.9206	33.0273	27.6344	32.8608
Sterne	37	PM1	A1	1	Null	25.5797	25.4274	21.1668	24.058	-0.0538368	57.3969	-1.44804	18.6317
Sterne	37	PM1	A2	2	L-Arabinose	90.6518	85.1594	95.5526	90.4546	194.653	194.863	0.325818	129.947
Sterne	37	PM1	A3	3	N-Acetyl-D-Glucosamine	37.8987	37.8825	38.0809	37.954	115.578	117.724	122.035	118.445
Sterne	37	PM1	A4	4	D-Saccharic Acid	24.1606	21.8075	21.6765	22.5482	46.8198	53.489	52.8976	51.0688
Sterne	37	PM1	A5	5	Succinic Acid	26.1399	22.4623	22.238	23.6134	52.6345	54.6438	59.336	55.5381
Sterne	37	PM1	A6	6	D-Galactose	41.8275	40.2171	40.5418	40.8621	82.7654	89.0594	87.819	86.5479
Sterne	37	PM1	A7	7	L-Aspartic Acid	26.1839	23.3111	24.3595	24.6181	59.3682	67.4172	63.4259	63.4038
Sterne	37	PM1	A8	8	L-Proline	23.9364	22.2755	21.2392	22.4837	51.4948	52.0419	48.7173	50.7513
Sterne	37	PM1	A9	9	D-Alanine	21.5944	22.0937	20.8386	21.5089	50.4387	50.7619	50.4562	50.5523
Sterne	37	PM1	A10	10	D-Trehalose	40.0545	36.4674	36.3887	37.6369	116.583	114.893	113.925	115.134
Sterne	37	PM1	A11	11	D-Mannose	22.9651	22.1645	22.2302	22.4533	60.951	64.283	56.3031	60.5124
Sterne	37	PM1	A12	12	Dulcitol	23.7101	18.7902	20.1605	20.8869	4.8917	46.5115	48.7497	33.3843
Sterne	37	PM1	B1	13	D-Serine	24.9815	25.1956	23.8545	24.6772	77.4142	94.2839	88.8233	86.8405
Sterne	37	PM1	B2	14	D-Sorbitol	24.8492	24.761	21.9993	23.8698	59.7784	60.5722	64.7007	61.6838
Sterne	37	PM1	B3	15	Glycerol	30.9466	27.7015	22.2772	26.9751	92.6932	95.591	92.4475	93.5772
Sterne	37	PM1	B4	16	L-Fucose	40.5423	39.7287	40.4816	40.2509	101.848	103.371	96.5971	100.605
Sterne	37	PM1	B5	17	D-Glucuronic Acid	30.4249	29.6877	26.6942	28.9356	70.8609	78.8274	68.3362	72.6748
Sterne	37	PM1	B6	18	D-Gluconic Acid	21.8676	22.282	21.4112	21.8536	48.8558	56.5455	48.4542	51.2852
Sterne	37	PM1	B7	19	D,L-a-Glycerol Phosphate	28.507	28.8142	27.7316	28.3509	85.9809	90.4871	80.5154	85.6611
Sterne	37	PM1	B8	20	D-Xylose	93.1891	89.406	90.8995	91.1648	196.506	200.435	200.045	198.995
Sterne	37	PM1	B9	21	L-Lactic Acid	32.9389	32.0373	33.0518	32.676	114.65	109.058	123.703	115.804
Sterne	37	PM1	B10	22	Formic Acid	24.8025	22.1038	21.4677	22.7913	80.6907	86.673	83.9854	83.783
Sterne	37	PM1	B11	23	D-Mannitol	20.8402	17.9008	19.5471	19.4294	48.2185	48.1697	48.7058	48.3647
Sterne	37	PM1	B12	24	L-Glutamic Acid	37.9695	32.7746	34.1242	34.9561	134.557	133.665	139.615	135.945
Sterne	37	PM1	C1	25	D-Glucose-6-Phosphate	60.4508	53.5807	58.4001	57.4772	167.75	160.481	171.26	166.497
Sterne	37	PM1	C2	26	D-Galactonic Acid-g-Lactone	57.6164	54.4524	62.6688	58.2459	137.76	128.788	129.112	131.887
Sterne	37	PM1	C3	27	D,L-Malic Acid	35.3468	34.018	30.9427	33.4358	114.308	115.77	110.09	113.389
Sterne	37	PM1	C4	28	D-Ribose	99.5469	96.0967	99.469	98.3709	220.673	223.054	223.858	222.528
Sterne	37	PM1	C5	29	Tween 20	26.6919	23.9151	28.1734	26.2601	76.3998	75.4953	81.515	77.8033
Sterne	37	PM1	C6	30	L-Rhamnose	28.7356	26.6557	26.6691	27.3534	74.3111	76.8579	71.7845	74.3179
Sterne	37	PM1	C7	31	D-Fructose	32.975	32.1796	34.9534	33.3693	116.468	118.442	127.627	120.846
Sterne	37	PM1	C8	32	Acetic Acid	37.0162	36.3983	30.4155	34.61	90.968	97.0561	68.8239	85.616
Sterne	37	PM1	C9	33	a-D-Glucose	35.4664	34.7067	35.7728	35.3153	121.069	114.941	125.852	120.621
Sterne	37	PM1	C10	34	Maltose	34.9747	33.3452	34.801	34.3736	127.343	123.959	135.411	128.904
Sterne	37	PM1	C11	35	D-Melibiose	20.1146	20.3517	19.6619	20.0427	50.0977	54.0636	51.2545	51.8052
Sterne	37	PM1	C12	36	Thymidine	50.9132	44.4517	48.9404	48.1018	135.373	133.585	139.135	136.031
Sterne	37	PM1	D1	37	L-Asparagine	30.0318	28.1341	25.8794	28.0151	114.229	128.21	126.613	123.017
Sterne	37	PM1	D2	38	D-Aspartic Acid	22.7517	19.5836	15.798	19.3778	50.044	62.6084	62.6155	58.4226
Sterne	37	PM1	D3	39	D-Glucosaminic Acid	23.6687	22.0411	18.9709	21.5602	48.4491	55.7771	54.1314	52.7858
Sterne	37	PM1	D4	40	1,2-Propanediol	22.2542	21.4643	15.1241	19.6142	54.5716	56.3793	53.1612	54.704
Sterne	37	PM1	D5	41	Tween 40	32.626	34.3919	34.164	33.7273	81.0282	89.4195	91.413	87.2869
Sterne	37	PM1	D6	42	a-Keto-Glutaric Acid	23.2965	21.5794	20.252	21.7093	47.7224	58.5494	60.6133	55.6284
Sterne	37	PM1	D7	43	a-Keto-Butyric Acid	14.1631	15.1024	13.7602	14.3419	42.5502	45.458	43.0001	43.6694
Sterne	37	PM1	D8	44	a-Methyl-D-Galactoside	20.6982	20.0665	30.6967	23.8205	47.8218	53.5867	74.1149	58.5078
Sterne	37	PM1	D9	45	a-D-Lactose	22.2685	20.0225	19.8558	20.7156	47.2212	47.7435	53.0302	49.3316
Sterne	37	PM1	D10	46	Lactulose	17.3298	17.5509	16.0709	16.9839	41.6269	41.0713	44.782	42.4934
Sterne	37	PM1	D11	47	Sucrose	37.3225	35.1548	37.8709	36.7827	115.241	116.113	119.797	117.05
Sterne	37	PM1	D12	48	Uridine	20.9987	17.4169	15.3061	17.9072	45.5662	55.9843	55.0805	52.2103
Sterne	37	PM1	E1	49	L-Glutamine	37.2418	36.3604	32.8702	35.4908	116.818	127.534	127.18	123.844
Sterne	37	PM1	E2	50	m-Tartaric Acid	21.15	20.669	16.8041	19.5411	33.2042	-2.34577	42.8423	24.5669
Sterne	37	PM1	E3	51	D-Glucose-1-Phosphate	23.9028	23.566	17.615	21.6946	51.7761	68.9041	67.2265	62.6356
Sterne	37	PM1	E4	52	D-Fructose-6-Phosphate	52.6842	48.6618	50.7696	50.7052	201.535	197.919	203.22	200.891
Sterne	37	PM1	E5	53	Tween 80	17.3634	17.7436	14.9782	16.6951	45.3099	52.6157	60.5994	52.8417
Sterne	37	PM1	E6	54	a-Hydroxy Glutaric Acid-g-Lactone	20.3734	20.6459	19.2449	20.0881	49.863	45.8789	46.9168	47.5529
Sterne	37	PM1	E7	55	a-Hydroxy Butyric Acid	23.1519	27.1924	25.2246	25.1896	63.6315	85.5786	105.187	84.7991
Sterne	37	PM1	E8	56	b-Methyl-D-Glucoside	14.1171	14.5548	13.1273	13.9331	27.528	37.2091	33.8241	32.8538
Sterne	37	PM1	E9	57	Adonitol	17.6095	20.4759	18.3672	18.8175	34.3712	56.2561	56.1597	48.929
Sterne	37	PM1	E10	58	Maltotriose	34.896	34.1918	34.1713	34.4197	118.214	113.844	125.703	119.254
Sterne	37	PM1	E11	59	2-Deoxy Adenosine	37.1048	35.0472	32.8906	35.0142	119.035	121.533	121.537	120.702
Sterne	37	PM1	E12	60	Adenosine	62.0562	61.3119	63.2242	62.1975	159.18	168.504	171.623	166.436
Sterne	37	PM1	F1	61	Glycyl-L-Aspartic Acid	26.5057	27.1063	22.6803	25.4308	78.704	108.639	128.78	105.374
Sterne	37	PM1	F2	62	Citric Acid	25.3169	21.9929	20.7843	22.698	56.2119	43.6965	109.284	69.7307
Sterne	37	PM1	F3	63	m-Inositol	24.475	24.5154	21.0394	23.3432	44.3541	68.0878	75.678	62.7067
Sterne	37	PM1	F4	64	D-Threonine	24.8318	25.2461	23.5503	24.5427	51.9636	81.6903	85.1815	72.9451
Sterne	37	PM1	F5	65	Fumaric Acid	23.1954	21.8232	22.5182	22.5122	53.8237	62.6972	67.6506	61.3905
Sterne	37	PM1	F6	66	Bromo Succinic Acid	21.6268	20.4948	20.9702	21.0306	37.4421	44.3152	63.5896	48.449
Sterne	37	PM1	F7	67	Propionic Acid	30.5777	26.6126	27.6947	28.295	62.4494	76.0603	85.8948	74.8015
Sterne	37	PM1	F8	68	Mucic Acid	25.2141	22.1491	20.69	22.6844	51.6028	58.8929	68.024	59.5066
Sterne	37	PM1	F9	69	Glycolic Acid	21.7278	20.752	19.6934	20.7244	46.5307	49.3289	67.8174	54.559
Sterne	37	PM1	F10	70	Glyoxylic Acid	4.60321	3.67649	3.92312	4.0676	-1.41137	-7.08647	4.66728	-1.27686
Sterne	37	PM1	F11	71	D-Cellobiose	26.4317	27.3127	24.9179	26.2207	-0.512445	73.6961	85.4189	52.8675
Sterne	37	PM1	F12	72	Inosine	50.2064	58.6484	68.173	59.0093	-0.457143	177.902	207.449	128.298
Sterne	37	PM1	G1	73	Glycyl-L-Glutamic Acid	29.1593	26.2397	22.3046	25.9012	99.1577	120.284	121.535	113.659
Sterne	37	PM1	G2	74	Tricarballylic Acid	19.9009	17.9449	15.1118	17.6526	48.2362	49.8023	53.6876	50.5754
Sterne	37	PM1	G3	75	L-Serine	30.6716	29.164	25.9142	28.5833	102.3	120.369	113.502	112.057
Sterne	37	PM1	G4	76	L-Threonine	24.908	24.08	19.5943	22.8608	69.7142	86.9287	89.0225	81.8884
Sterne	37	PM1	G5	77	L-Alanine	21.6849	19.4689	19.0489	20.0676	106.288	106.442	114.961	109.23
Sterne	37	PM1	G6	78	L-Alanyl-Glycine	26.6241	23.9427	19.4248	23.3305	85.5253	96.697	94.667	92.2965
Sterne	37	PM1	G7	79	Acetoacetic Acid	39.3531	37.8838	36.3559	37.8643	91.9116	97.8648	99.031	96.2691
Sterne	37	PM1	G8	80	N-Acetyl-b-D-Mannosamine	25.6567	23.4224	22.8188	23.966	59.2373	63.4549	65.4574	62.7165
Sterne	37	PM1	G9	81	Mono Methyl Succinate	24.2246	22.8118	20.1443	22.3936	53.7607	56.7677	54.6836	55.0706
Sterne	37	PM1	G10	82	Methyl Pyruvate	29.245	28.2366	28.5725	28.6847	95.3861	92.6832	96.895	94.9881
Sterne	37	PM1	G11	83	D-Malic Acid	20.7439	18.6812	17.9696	19.1316	51.2436	54.8947	50.8937	52.344
Sterne	37	PM1	G12	84	L-Malic Acid	35.036	31.2488	31.8239	32.7029	112.497	104.245	119.484	112.075
Sterne	37	PM1	H1	85	Glycyl-L-Proline	33.2785	30.9366	24.8907	29.7019	86.6834	107.866	98.3417	97.6303
Sterne	37	PM1	H2	86	p-Hydroxy Phenyl Acetic Acid	29.491	32.5434	18.311	26.7818	44.4439	89.7542	58.209	64.1357
Sterne	37	PM1	H3	87	m-Hydroxy Phenyl Acetic Acid	33.0914	29.0551	24.0059	28.7175	57.8578	46.9005	71.0758	58.6114
Sterne	37	PM1	H4	88	Tyramine	33.3287	30.5302	29.587	31.1487	53.5556	74.8058	-0.707277	42.5514
Sterne	37	PM1	H5	89	D-Psicose	37.4127	36.6408	32.5636	35.539	109.089	107.53	118.821	111.813
Sterne	37	PM1	H6	90	L-Lyxose	83.2433	77.7227	77.0205	79.3289	189.882	192.277	195.147	192.435
Sterne	37	PM1	H7	91	Glucuronamide	33.8123	32.9389	30.5926	32.4479	93.3358	96.0754	99.7897	96.4003
Sterne	37	PM1	H8	92	Pyruvic Acid	37.0439	33.94	31.4534	34.1458	126.749	118.66	122.057	122.489
Sterne	37	PM1	H9	93	L-Galactonic Acid-g-Lactone	26.5277	26.1311	23.1755	25.2781	-0.245778	60.9506	59.8133	40.1727
Sterne	37	PM1	H10	94	D-Galacturonic Acid	33.2113	32.9943	32.5028	32.9028	76.7557	77.8095	82.87	79.1451
Sterne	37	PM1	H11	95	Phenylethylamine	26.2682	25.5503	22.9104	24.9096	0.358671	-2.22504	53.7719	17.3018
Sterne	37	PM1	H12	96	2-Aminoethanol	20.491	20.7648	18.1143	19.79	-2.88847	46.3357	-1.65158	13.9319
Sterne	37	PM2A	A1	1	Null	17.091	25.6214	26.3762	23.0295	1.96714	-11.7509	30.8057	7.00732
Sterne	37	PM2A	A2	2	Chondroitin Sulfate C	21.836	27.3172	26.0341	25.0624	81.3595	62.9384	75.1776	73.1585
Sterne	37	PM2A	A3	3	a-Cyclodextrin	17.937	24.0193	22.2105	21.389	24.1857	26.6968	31.7668	27.5497
Sterne	37	PM2A	A4	4	b-Cyclodextrin	18.325	20.7143	18.7323	19.2572	1.50555	31.3838	3.87113	12.2535
Sterne	37	PM2A	A5	5	g-Cyclodextrin	17.8952	20.3447	17.8383	18.6927	37.101	31.774	4.13443	24.3365
Sterne	37	PM2A	A6	6	Dextrin	44.7183	47.8042	45.7738	46.0988	123.158	112.68	118.025	117.954
Sterne	37	PM2A	A7	7	Gelatin	39.3698	40.3724	41.2938	40.3453	223.339	217.693	218.368	219.8
Sterne	37	PM2A	A8	8	Glycogen	20.6207	25.0164	21.1435	22.2602	60.8155	65.59	54.6767	60.3607
Sterne	37	PM2A	A9	9	Inulin	19.0708	25.8194	22.2859	22.392	68.5138	68.5667	48.5848	61.8884
Sterne	37	PM2A	A10	10	Laminarin	20.6392	22.4914	19.5381	20.8895	52.3327	53.2794	49.318	51.6434
Sterne	37	PM2A	A11	11	Mannan	16.4177	18.6035	14.8384	16.6198	4.78636	2.76603	3.45237	3.66825
Sterne	37	PM2A	A12	12	Pectin	63.3207	64.6571	61.3615	63.1131	145.056	138.951	136.963	140.323
Sterne	37	PM2A	B1	13	N-Acetyl-D-Galactosamine	18.3927	24.8846	23.5036	22.2603	-1.8907	31.0358	34.153	21.0994
Sterne	37	PM2A	B2	14	N-Acetyl-Neuraminic Acid	10.7461	15.7512	13.6552	13.3842	19.2416	19.6679	25.6979	21.5358
Sterne	37	PM2A	B3	15	b-D-Allose	7.70142	13.6559	9.72539	10.3609	18.8342	17.3584	20.3198	18.8375
Sterne	37	PM2A	B4	16	Amygdalin	20.5259	25.4038	22.9657	22.9651	49.9091	56.7507	44.3782	50.346
Sterne	37	PM2A	B5	17	D-Arabinose	77.4377	81.6073	81.4829	80.1759	167.056	171.84	174.672	171.189
Sterne	37	PM2A	B6	18	D-Arabitol	16.8906	22.2715	19.8387	19.6669	52.4998	47.6797	35.6081	45.2625
Sterne	37	PM2A	B7	19	L-Arabitol	19.586	23.1965	19.4988	20.7605	47.6142	49.6977	49.4092	48.907
Sterne	37	PM2A	B8	20	Arbutin	42.9481	43.7706	40.9526	42.5571	96.3508	98.0263	92.4394	95.6055
Sterne	37	PM2A	B9	21	2-Deoxy-D-Ribose	13.7731	17.9152	13.5758	15.088	73.3656	80.2736	67.578	73.7391
Sterne	37	PM2A	B10	22	i-Erythritol	16.7271	20.2482	16.0185	17.6646	42.1023	52.2243	41.7361	45.3542
Sterne	37	PM2A	B11	23	D-Fucose	26.7447	27.4682	24.442	26.2183	65.4577	0.73317	-0.440751	21.9167
Sterne	37	PM2A	B12	24	3-O-b-D-Galactopyranosyl-D-Arabinose	16.8192	12.5965	16.5117	15.3092	50.0982	41.4851	54.8542	48.8125
Sterne	37	PM2A	C1	25	Gentiobiose	19.6548	25.9547	25.0575	23.5557	60.8332	-6.73586	34.5264	29.5412
Sterne	37	PM2A	C2	26	L-Glucose	19.2879	23.0366	22.0207	21.4484	47.1458	48.011	38.8027	44.6531
Sterne	37	PM2A	C3	27	Lacitol	18.7086	22.9155	21.6835	21.1026	44.4246	45.9279	42.0913	44.1479
Sterne	37	PM2A	C4	28	D-Melezitose	21.0044	25.6223	22.6718	23.0995	54.6971	56.2245	51.3884	54.1033
Sterne	37	PM2A	C5	29	Maltitol	20.4761	23.876	21.0554	21.8025	63.3217	57.1537	52.734	57.7364
Sterne	37	PM2A	C6	30	a-Methyl-D-Glucose	15.8895	19.3576	16.8563	17.3678	40.6494	46.0243	39.3793	42.0176
Sterne	37	PM2A	C7	31	b-Methyl-D-Galactoside	18.5737	23.0024	21.3612	20.9791	57.015	60.7161	50.064	55.9317
Sterne	37	PM2A	C8	32	3-Methyl Glucose	19.3903	22.9297	19.396	20.572	55.2649	60.218	52.3442	55.9424
Sterne	37	PM2A	C9	33	b-Methyl-D-Glucuronic Acid	18.2829	20.0796	16.9685	18.4437	44.4013	46.5331	48.5079	46.4808
Sterne	37	PM2A	C10	34	a-Methyl-D-Mannoside	15.6582	18.1687	15.5184	16.4485	43.9057	47.3762	42.0881	44.4567
Sterne	37	PM2A	C11	35	b-Methyl-D-Xyloside	17.8287	20.9149	17.455	18.7329	49.6167	42.598	48.9956	47.0701
Sterne	37	PM2A	C12	36	Palatinose	37.3523	37.171	34.5552	36.3595	103.682	8.14474	1.71695	37.848
Sterne	37	PM2A	D1	37	D-Raffinose	18.2125	25.4838	23.6273	22.4412	50.5257	54.6089	1.11955	35.418
Sterne	37	PM2A	D2	38	Salicin	14.4573	19.3184	17.38	17.0519	32.4855	37.1049	40.0513	36.5473
Sterne	37	PM2A	D3	39	Sedoheptulosan	20.9365	23.844	23.0023	22.5943	38.1064	59.8408	46.8395	48.2622
Sterne	37	PM2A	D4	40	L-Sorbose	24.9429	31.5615	29.672	28.7255	69.7336	74.2099	68.2283	70.724
Sterne	37	PM2A	D5	41	Stachyose	19.4338	25.2594	22.2972	22.3301	53.1992	54.2632	50.9853	52.8159
Sterne	37	PM2A	D6	42	D-Tagatose	54.3704	55.4548	52.0961	53.9738	150.581	144.258	141.198	145.346
Sterne	37	PM2A	D7	43	Turanose	26.539	27.5414	27.6139	27.2314	79.0873	76.3095	78.3359	77.9109
Sterne	37	PM2A	D8	44	Xylitol	19.0706	22.4848	18.3338	19.9631	44.1039	44.4901	41.3625	43.3188
Sterne	37	PM2A	D9	45	N-Acetyl-D-Glucosaminitol	18.1136	22.4789	18.6788	19.7571	47.9948	47.218	38.4973	44.57
Sterne	37	PM2A	D10	46	g-Amino Butyric Acid	16.8251	19.6481	16.8163	17.7632	40.8815	50.9733	38.5869	43.4806
Sterne	37	PM2A	D11	47	d-Amino Valeric Acid	4.01382	5.86097	3.40358	4.42612	6.845	7.28398	2.62021	5.58307
Sterne	37	PM2A	D12	48	Butyric Acid	22.7028	22.7133	21.1155	22.1772	63.331	58.7363	60.5837	60.8837
Sterne	37	PM2A	E1	49	Capric Acid	6.33246	11.9797	8.08791	8.80002	3.71234	-0.932635	6.38757	3.05576
Sterne	37	PM2A	E2	50	Caproic Acid	23.8423	26.2947	24.1342	24.7571	74.0729	67.6743	65.8989	69.2154
Sterne	37	PM2A	E3	51	Citraconic Acid	14.9535	18.5541	16.0437	16.5171	27.9938	24.0938	29.2602	27.1159
Sterne	37	PM2A	E4	52	Citramalic Acid	19.7418	23.8266	19.7874	21.1186	41.393	38.5168	40.8824	40.2641
Sterne	37	PM2A	E5	53	D-Glucosamine	91.1389	92.8891	91.6431	91.8904	196.882	194.141	192.505	194.509
Sterne	37	PM2A	E6	54	2-Hydroxy Benzoic Acid	4.15121	7.23215	3.16099	4.84812	4.39746	5.92253	1.11287	3.81095
Sterne	37	PM2A	E7	55	4-Hydroxy Benzoic Acid	4.7955	7.6473	4.76646	5.73642	6.82981	7.08173	4.80095	6.2375
Sterne	37	PM2A	E8	56	b-Hydroxy Butyric Acid	19.9712	21.0159	18.7276	19.9049	46.3584	44.5909	43.7973	44.9155
Sterne	37	PM2A	E9	57	g-Hydroxy Butyric Acid	19.0766	19.6559	17.7288	18.8204	50.578	49.7553	41.8354	47.3896
Sterne	37	PM2A	E10	58	a-Keto Valeric Acid	23.8108	23.5548	21.3832	22.9163	64.2831	63.1848	61.3748	62.9476
Sterne	37	PM2A	E11	59	Itaconic Acid	5.4191	6.8964	2.98007	5.09852	8.2804	8.73668	3.12078	6.71262
Sterne	37	PM2A	E12	60	5-Keto-D-Gluconic Acid	84.5384	82.8262	82.4884	83.2843	188.26	186.151	178.87	184.427
Sterne	37	PM2A	F1	61	D-Lactic Acid Methyl Ester	4.17675	9.67336	5.40288	6.41766	3.05949	1.96146	6.21127	3.74407
Sterne	37	PM2A	F2	62	Malonic Acid	19.7137	23.2944	21.0581	21.3554	50.1559	44.6247	48.1327	47.6378
Sterne	37	PM2A	F3	63	Melibionic Acid	18.0607	21.595	19.6133	19.7563	47.9685	44.9459	49.2193	47.3779
Sterne	37	PM2A	F4	64	Oxalic Acid	24.2336	29.5728	26.8439	26.8835	69.4031	74.7894	69.0523	71.0816
Sterne	37	PM2A	F5	65	Oxalomalic Acid	34.5218	37.0003	37.0968	36.2063	91.8144	88.3776	97.4581	92.55
Sterne	37	PM2A	F6	66	Quinic Acid	19.5553	21.6059	19.23	20.1304	45.1845	41.7427	40.7618	42.563
Sterne	37	PM2A	F7	67	D-Ribono-1,4-Lactone	14.8051	17.5204	15.463	15.9295	28.7825	27.8022	30.5027	29.0291
Sterne	37	PM2A	F8	68	Sebacic Acid	7.21679	8.80517	7.35537	7.79244	15.1672	10.7621	12.3051	12.7448
Sterne	37	PM2A	F9	69	Sorbic Acid	8.41459	12.8432	6.08493	9.11425	25.6828	27.4649	21.6107	24.9195
Sterne	37	PM2A	F10	70	Succinamic Acid	18.0759	19.798	17.0933	18.3224	53.3764	52.386	41.4728	49.0784
Sterne	37	PM2A	F11	71	D-Tartaric Acid	19.0059	20.7778	16.8556	18.8798	-0.952874	42.6102	-1.37174	13.4285
Sterne	37	PM2A	F12	72	L-Tartaric Acid	20.5657	20.4427	19.7995	20.2693	56.3899	0.250741	51.9285	36.1897
Sterne	37	PM2A	G1	73	Acetamide	17.2018	25.6261	20.8259	21.218	39.5879	30.9411	1.97908	24.1694
Sterne	37	PM2A	G2	74	L-Alaninamide	22.2742	24.9348	22.6026	23.2706	54.9253	48.2592	54.6424	52.609
Sterne	37	PM2A	G3	75	N-Acetyl-L-Glutamic Acid	17.602	21.4115	18.4391	19.1509	41.3223	38.1742	40.4715	39.9893
Sterne	37	PM2A	G4	76	L-Arginine	22.9528	24.1266	24.0923	23.7239	68.9669	64.5919	74.471	69.3433
Sterne	37	PM2A	G5	77	Glycine	16.2485	18.7558	15.8033	16.9359	40.8009	39.6925	39.1409	39.8781
Sterne	37	PM2A	G6	78	L-Histidine	28.834	29.6756	27.5586	28.6894	94.29	82.7074	83.2059	86.7344
Sterne	37	PM2A	G7	79	L-Homoserine	6.6138	6.87964	6.11568	6.53637	12.2464	12.5699	11.5576	12.1246
Sterne	37	PM2A	G8	80	Hydroxy-L-Proline	21.7367	21.5023	20.1858	21.1416	50.36	48.5658	47.6965	48.8741
Sterne	37	PM2A	G9	81	L-Isoleucine	26.7209	28.9631	29.6676	28.4505	84.5198	85.3482	88.6624	86.1768
Sterne	37	PM2A	G10	82	L-Leucine	27.5062	28.7751	27.442	27.9078	73.2491	75.6923	73.5919	74.1778
Sterne	37	PM2A	G11	83	L-Lysine	17.2174	17.4159	14.3372	16.3235	49.9411	0.979408	45.4776	32.1327
Sterne	37	PM2A	G12	84	L-Methionine	21.7356	22.551	21.4285	21.905	51.6455	51.4668	53.1483	52.0869
Sterne	37	PM2A	H1	85	L-Ornithine	26.8693	36.6589	31.4789	31.669	80.6897	57.8724	93.3167	77.2929
Sterne	37	PM2A	H2	86	L-Phenylalanine	26.9412	22.0594	24.5371	24.5126	39.5352	27.8087	43.816	37.0533
Sterne	37	PM2A	H3	87	L-Pyroglutamic Acid	20.0008	24.4994	23.7441	22.7481	51.9642	36.4307	48.4647	45.6199
Sterne	37	PM2A	H4	88	L-Valine	26.99	23.4125	25.54	25.3142	58.2562	49.841	63.0776	57.0583
Sterne	37	PM2A	H5	89	D,L-Carnitine	19.8969	21.6989	18.5299	20.0419	35.5351	34.8278	37.9633	36.1088
Sterne	37	PM2A	H6	90	Sec-Butylamine	30.9547	37.4828	33.2679	33.9018	74.3245	82.8046	72.5119	76.547
Sterne	37	PM2A	H7	91	D,L-Octopamine	38.6547	43.8341	37.9681	40.1523	65.9073	73.5382	61.9919	67.1458
Sterne	37	PM2A	H8	92	Putrescine	19.185	21.1972	19.9265	20.1029	33.3917	33.6504	32.6182	33.2201
Sterne	37	PM2A	H9	93	Dihydroxy Acetone	18.8524	21.3128	16.989	19.0514	88.7119	102.897	96.9929	96.2005
Sterne	37	PM2A	H10	94	2,3-Butanediol	20.7297	20.196	18.7714	19.899	41.7924	39.9521	42.7208	41.4885
Sterne	37	PM2A	H11	95	2,3-Butanedione	40.5624	15.7634	43.9833	33.4363	74.0576	44.7656	91.3211	70.0481
Sterne	37	PM2A	H12	96	3-Hydroxy-2-Butanone	21.4031	21.9149	20.7059	21.3413	56.2699	1.23772	52.2839	36.5972

## Sheet: Supplementary Table 2
Supplementary Table S2. List of nutrients with normalized maximum metabolic rate greater than zero for all bacteria
30 degrees
Nutrient	Carbohydrate	Amino Acid	Lipid
5-Keto-D-Gluconic Acid	no	no	no
a-D-Glucose	yes	no	no
D-Arabinose	yes	no	no
D-Fructose	yes	no	no
D-Galacturonic Acid	yes	no	no
D-Glucosamine	yes	no	no
D-Ribose	yes	no	no
D-Trehalose	yes	no	no
D-Xylose	yes	no	no
L-Arabinose	yes	no	no
L-Glutamine	no	yes	no
L-Lyxose	yes	no	no
L-Malic Acid	no	no	yes
N-Acetyl-D-Glucosamine	yes	no	no
Pyruvic Acid	no	no	no
Sucrose	yes	no	no
37 degrees
Nutrient	Carbohydrate	Amino Acid	Lipid
5-Keto-D-Gluconic Acid	no	no	no
Adenosine	yes	no	no
D,L-Malic Acid	no	no	no
D-Arabinose	yes	no	no
D-Galactose	yes	no	no
D-Glucose-6-Phosphate	yes	no	no
D-Ribose	yes	no	no
D-Tagatose	yes	no	no
D-Xylose	yes	no	no
Inosine	yes	no	no
L-Arabinose	yes	no	no
L-Asparagine	no	yes	no
L-Fucose	yes	no	no
L-Glutamic Acid	no	yes	no
L-Lyxose	yes	no	no
L-Ornithine	no	yes	no
L-Sorbose	yes	no	no
N-Acetyl-D-Glucosamine	yes	no	no
Palatinose	yes	no	no
Pectin	yes	no	no

## Sheet: Supplementary Table 3
Supplementary Table S3. Metabolic maximum rates and metabolic endpoints for B. anthracis incubated in fetal bovine serum.
Plate	Position	Well	Nutrient	Rate	Endpoint
PM1	A1	1	Blank	0.441455	1.111
PM1	A2	2	L-Arabinose	0.485304	1.0655
PM1	A3	3	N-Acetyl-D-Glucosamine	0.346016	1.2025
PM1	A4	4	D-Saccharic Acid	0.300638	1.0415
PM1	A5	5	Succinic Acid	0.224537	0.8375
PM1	A6	6	D-Galactose	0.309256	1.0715
PM1	A7	7	L-Aspartic Acid	0.276226	1.045
PM1	A8	8	L-Proline	0.279032	1.0315
PM1	A9	9	D-Alanine	0.283594	0.9795
PM1	A10	10	D-Trehalose	0.3013	1.056
PM1	A11	11	D-Mannose	0.305767	0.9355
PM1	A12	12	Dulcitol	0.294172	0.9565
PM1	B1	13	D-Serine	0.237102	0.916
PM1	B2	14	D-Sorbitol	0.270794	0.9715
PM1	B3	15	Glycerol	0.259891	0.8695
PM1	B4	16	L-Fucose	0.28602	0.9925
PM1	B5	17	D-Glucuronic Acid	0.273279	0.922
PM1	B6	18	D-Gluconic Acid	0.265581	0.903
PM1	B7	19	D,L-a-Glycerol Phosphate	0.270026	0.8855
PM1	B8	20	D-Xylose	0.293159	1.0025
PM1	B9	21	L-Lactic Acid	0.25155	0.904
PM1	B10	22	Formic Acid	0.186787	0.893
PM1	B11	23	D-Mannitol	0.194861	0.8645
PM1	B12	24	L-Glutamic Acid	0.414082	0.9795
PM1	C1	25	D-Glucose-6-Phosphate	0.333082	1.0805
PM1	C2	26	D-Galactonic Acid-g-Lactone	0.207339	0.957
PM1	C3	27	D,L-Malic Acid	0.313589	1.007
PM1	C4	28	D-Ribose	0.295204	0.9705
PM1	C5	29	Tween 20	0.218339	0.966
PM1	C6	30	L-Rhamnose	0.291348	0.982
PM1	C7	31	D-Fructose	0.289374	1.114
PM1	C8	32	Acetic Acid	0.258035	0.9395
PM1	C9	33	a-D-Glucose	0.269639	1.0495
PM1	C10	34	Maltose	0.296072	1.031
PM1	C11	35	D-Melibiose	0.306276	0.984
PM1	C12	36	Thymidine	0.444702	1.114
PM1	D1	37	L-Asparagine	0.21857	0.958
PM1	D2	38	D-Aspartic Acid	0.207436	0.9285
PM1	D3	39	D-Glucosaminic Acid	0.280661	0.9535
PM1	D4	40	1,2-Propanediol	0.240163	0.945
PM1	D5	41	Tween 40	0.217125	0.9585
PM1	D6	42	a-Keto-Glutaric Acid	0.290796	1.026
PM1	D7	43	a-Keto-Butyric Acid	0.23546	0.9555
PM1	D8	44	a-Methyl-D-Galactoside	0.266676	0.978
PM1	D9	45	a-D-Lactose	0.235208	0.9505
PM1	D10	46	Lactulose	0.287119	0.9685
PM1	D11	47	Sucrose	0.383859	1.201
PM1	D12	48	Uridine	0.254063	1.0205
PM1	E1	49	L-Glutamine	0.287801	0.9795
PM1	E2	50	m-Tartaric Acid	0.31148	1.01
PM1	E3	51	D-Glucose-1-Phosphate	0.334829	1.126
PM1	E4	52	D-Fructose-6-Phosphate	0.375409	1.134
PM1	E5	53	Tween 80	0.198816	0.8905
PM1	E6	54	a-Hydroxy Glutaric Acid-g-Lactone	0.266125	1.0055
PM1	E7	55	a-Hydroxy Butyric Acid	0.231292	0.961
PM1	E8	56	b-Methyl-D-Glucoside	0.0350042	0.307
PM1	E9	57	Adonitol	0.309995	0.973
PM1	E10	58	Maltotriose	0.225705	1.023
PM1	E11	59	2-Deoxy Adenosine	0.425093	1.148
PM1	E12	60	Adenosine	0.38108	1.1115
PM1	F1	61	Glycyl-L-Aspartic Acid	0.312957	1.0325
PM1	F2	62	Citric Acid	0.280889	0.951
PM1	F3	63	m-Inositol	0.293514	0.9755
PM1	F4	64	D-Threonine	0.18557	0.9065
PM1	F5	65	Fumaric Acid	0.170698	0.7785
PM1	F6	66	Bromo Succinic Acid	0.253738	0.8835
PM1	F7	67	Propionic Acid	0.321475	0.967
PM1	F8	68	Mucic Acid	0.297967	1.004
PM1	F9	69	Glycolic Acid	0.195583	0.9205
PM1	F10	70	Glyoxylic Acid	0.0462979	0.2155
PM1	F11	71	D-Cellobiose	0.310943	1.0225
PM1	F12	72	Inosine	0.303666	1.098
PM1	G1	73	Glycyl-L-Glutamic Acid	0.332368	1.0995
PM1	G2	74	Tricarballylic Acid	0.280925	1.032
PM1	G3	75	L-Serine	0.224387	0.9595
PM1	G4	76	L-Threonine	0.351954	1.112
PM1	G5	77	L-Alanine	0.191666	0.895
PM1	G6	78	L-Alanyl-Glycine	0.233246	0.9355
PM1	G7	79	Acetoacetic Acid	0.243538	0.953
PM1	G8	80	N-Acetyl-b-D-Mannosamine	0.268719	0.996
PM1	G9	81	Mono Methyl Succinate	0.258954	1.006
PM1	G10	82	Methyl Pyruvate	0.2571	0.951
PM1	G11	83	D-Malic Acid	0.347359	1.047
PM1	G12	84	L-Malic Acid	0.435137	1.0585
PM1	H1	85	Glycyl-L-Proline	0.394896	1.0815
PM1	H2	86	p-Hydroxy Phenyl Acetic Acid	0.29178	1.012
PM1	H3	87	m-Hydroxy Phenyl Acetic Acid	0.37457	1.092
PM1	H4	88	Tyramine	0.331327	0.962
PM1	H5	89	D-Psicose	0.258161	0.911
PM1	H6	90	L-Lyxose	0.422287	0.924
PM1	H7	91	Glucuronamide	0.322637	1.0655
PM1	H8	92	Pyruvic Acid	0.434122	1.108
PM1	H9	93	L-Galactonic Acid-g-Lactone	0.254754	1.0105
PM1	H10	94	D-Galacturonic Acid	0.287719	1.0235
PM1	H11	95	Phenylethylamine	0.337029	0.988
PM1	H12	96	2-Aminoethanol	0.469034	0.931
PM2	A1	1	Null	0.347585	1.1175
PM2	A2	2	Chondroitin Sulfate C	0.24616	1.005
PM2	A3	3	a-Cyclodextrin	0.215557	1.036
PM2	A4	4	b-Cyclodextrin	0.210752	1.166
PM2	A5	5	g-Cyclodextrin	0.195982	0.984
PM2	A6	6	Dextrin	0.363243	1.2
PM2	A8	8	Glycogen	0.252153	1.032
PM2	A9	9	Inulin	0.218502	0.946
PM2	A10	10	Laminarin	0.217741	0.947
PM2	A11	11	Mannan	0.278313	0.9375
PM2	A12	12	Pectin	0.350229	0.9735
PM2	B1	13	N-Acetyl-D-Galactosamine	0.295632	0.978
PM2	B2	14	N-Acetyl-Neuraminic Acid	0.167335	0.935
PM2	B3	15	b-D-Allose	0.197551	0.7835
PM2	B4	16	Amygdalin	0.25224	0.962
PM2	B5	17	D-Arabinose	0.256545	0.9615
PM2	B6	18	D-Arabitol	0.201762	0.9215
PM2	B7	19	L-Arabitol	0.255677	0.9515
PM2	B8	20	Arbutin	0.290551	1.031
PM2	B9	21	2-Deoxy-D-Ribose	0.212834	0.8225
PM2	B10	22	i-Erythritol	0.226535	0.8855
PM2	B11	23	D-Fucose	0.278686	0.966
PM2	B12	24	3-O-b-D-Galactopyranosyl-D-Arabinose	0.152733	0.6995
PM2	C1	25	Gentiobiose	0.251467	0.97
PM2	C2	26	L-Glucose	0.250406	0.9555
PM2	C3	27	Lacitol	0.270108	0.947
PM2	C4	28	D-Melezitose	0.223224	0.942
PM2	C5	29	Maltitol	0.258139	0.955
PM2	C6	30	a-Methyl-D-Glucose	0.217425	0.9195
PM2	C7	31	b-Methyl-D-Galactoside	0.249435	0.949
PM2	C8	32	3-Methyl Glucose	0.306376	0.9555
PM2	C9	33	b-Methyl-D-Glucuronic Acid	0.266517	0.953
PM2	C10	34	a-Methyl-D-Mannoside	0.217717	0.9125
PM2	C11	35	b-Methyl-D-Xyloside	0.260877	0.9405
PM2	C12	36	Palatinose	0.301241	1.067
PM2	D1	37	D-Raffinose	0.340815	1.017
PM2	D2	38	Salicin	0.233796	0.963
PM2	D3	39	Sedoheptulosan	0.249952	0.9335
PM2	D4	40	L-Sorbose	0.187595	0.779
PM2	D5	41	Stachyose	0.233044	0.9475
PM2	D6	42	D-Tagatose	0.3196	0.968
PM2	D7	43	Turanose	0.282495	0.9605
PM2	D8	44	Xylitol	0.268138	0.896
PM2	D9	45	N-Acetyl-D-Glucosaminitol	0.276531	0.9465
PM2	D10	46	g-Amino Butyric Acid	0.249321	0.9335
PM2	D11	47	d-Amino Valeric Acid	0.17092	0.924
PM2	D12	48	Butyric Acid	0.336327	0.957
PM2	E1	49	Capric Acid	0.00636776	0.186
PM2	E2	50	Caproic Acid	0.227324	0.979
PM2	E3	51	Citraconic Acid	0.240763	0.9795
PM2	E4	52	Citramalic Acid	0.306514	0.9995
PM2	E5	53	D-Glucosamine	0.279044	1.036
PM2	E6	54	2-Hydroxy Benzoic Acid	0.0848275	0.4555
PM2	E7	55	4-Hydroxy Benzoic Acid	0.161757	0.8605
PM2	E8	56	b-Hydroxy Butyric Acid	0.291199	0.957
PM2	E9	57	g-Hydroxy Butyric Acid	0.206721	0.878
PM2	E10	58	a-Keto Valeric Acid	0.229486	0.934
PM2	E11	59	Itaconic Acid	0.105245	0.484
PM2	E12	60	5-Keto-D-Gluconic Acid	0.351016	1.0025
PM2	F1	61	D-Lactic Acid Methyl Ester	0.228857	1.011
PM2	F2	62	Malonic Acid	0.299274	0.9975
PM2	F3	63	Melibionic Acid	0.2189	0.875
PM2	F4	64	Oxalic Acid	0.220259	0.989
PM2	F5	65	Oxalomalic Acid	0.286029	0.9655
PM2	F6	66	Quinic Acid	0.290428	0.941
PM2	F7	67	D-Ribono-1,4-Lactone	0.185294	0.9365
PM2	F8	68	Sebacic Acid	0.175725	0.7935
PM2	F9	69	Sorbic Acid	0.182427	0.8145
PM2	F10	70	Succinamic Acid	0.238157	0.9585
PM2	F11	71	D-Tartaric Acid	0.361269	0.9815
PM2	F12	72	L-Tartaric Acid	0.264122	1.0155
PM2	G1	73	Acetamide	0.316062	1.016
PM2	G2	74	L-Alaninamide	0.269774	0.953
PM2	G3	75	N-Acetyl-L-Glutamic Acid	0.24407	0.9655
PM2	G4	76	L-Arginine	0.326728	1.079
PM2	G5	77	Glycine	0.245208	0.944
PM2	G6	78	L-Histidine	0.261953	0.9545
PM2	G7	79	L-Homoserine	0.187619	0.899
PM2	G8	80	Hydroxy-L-Proline	0.248931	0.955
PM2	G9	81	L-Isoleucine	0.263656	1.037
PM2	G10	82	L-Leucine	0.351287	0.9935
PM2	G11	83	L-Lysine	0.305575	1.0265
PM2	G12	84	L-Methionine	0.350058	1.181
PM2	H1	85	L-Ornithine	0.318955	1.0345
PM2	H2	86	L-Phenylalanine	0.268245	1.0695
PM2	H3	87	L-Pyroglutamic Acid	0.27552	0.986
PM2	H4	88	L-Valine	0.164846	0.943
PM2	H5	89	D,L-Carnitine	0.244479	0.9935
PM2	H6	90	Sec-Butylamine	0.367554	1.0825
PM2	H7	91	D,L-Octopamine	0.300298	1.0075
PM2	H8	92	Putrescine	0.289802	1.0305
PM2	H9	93	Dihydroxy Acetone	0.300123	1.064
PM2	H10	94	2,3-Butanediol	0.295826	1.0135
PM2	H11	95	2,3-Butanedione	0.277706	0.986
PM2	H12	96	3-Hydroxy-2-Butanone	0.293598	1.1095

## Sheet: Supplementary Table 4
Supplementary Table S4. List of nutrients in Phenotype MicroArray carbon utilization screen plates 1 and 2 with IUPAC Name and PubChem Number
Plate	Well Number	Nutrient	IUPAC Name	PubChem Number
PM1	1	Blank	N/A	N/A
PM1	2	L-Arabinose	(3R,4S,5S)-oxane-2,3,4,5-tetrol	439195
PM1	3	N-Acetyl-D-Glucosamine	N-[(3R,4R,5S,6R)-2,4,5-trihydroxy-6-(hydroxymethyl)oxan-3-yl]acetamide	439174
PM1	4	D-Saccharic Acid	(2S,3S,4S,5R)-2,3,4,5-tetrahydroxyhexanedioic acid	33037
PM1	5	Succinic Acid	butanedioic acid	1110
PM1	6	D-Galactose	(3R,4S,5R,6R)-6-(hydroxymethyl)oxane-2,3,4,5-tetrol	6036
PM1	7	L-Aspartic Acid	(2S)-2-aminobutanedioic acid	5960
PM1	8	L-Proline	(2S)-pyrrolidine-2-carboxylic acid	145742
PM1	9	D-Alanine	(2R)-2-aminopropanoic acid	71080
PM1	10	D-Trehalose	(2R,3S,4S,5R,6R)-2-(hydroxymethyl)-6-[(2R,3R,4S,5S,6R)-3,4,5-trihydroxy-6-(hydroxymethyl)oxan-2-yl]oxyoxane-3,4,5-triol	7427
PM1	11	D-Mannose	(3S,4S,5S,6R)-6-(hydroxymethyl)oxane-2,3,4,5-tetrol	18950
PM1	12	Dulcitol	(2R,3S,4R,5S)-hexane-1,2,3,4,5,6-hexol	11850
PM1	13	D-Serine	(2R)-2-amino-3-hydroxypropanoic acid	71077
PM1	14	D-Sorbitol	(2R,3R,4R,5S)-hexane-1,2,3,4,5,6-hexol	5780
PM1	15	Glycerol	propane-1,2,3-triol	753
PM1	16	L-Fucose	(3S,4R,5S,6S)-6-methyloxane-2,3,4,5-tetrol	17106
PM1	17	D-Glucuronic Acid	(2S,3S,4S,5R)-3,4,5,6-tetrahydroxyoxane-2-carboxylic acid	94715
PM1	18	D-Gluconic Acid	(2R,3S,4R,5R)-2,3,4,5,6-pentahydroxyhexanoic acid	10690
PM1	19	D,L-a-Glycerol Phosphate	2,3-dihydroxypropyl dihydrogen phosphate	754
PM1	20	D-Xylose	(3R,4S,5R)-oxane-2,3,4,5-tetrol	135191
PM1	21	L-Lactic Acid	(2S)-2-hydroxypropanoic acid	107689
PM1	22	Formic Acid	formic acid	284
PM1	23	D-Mannitol	(2R,3R,4R,5R)-hexane-1,2,3,4,5,6-hexol	6251
PM1	24	L-Glutamic Acid	(2S)-2-aminopentanedioic acid	33032
PM1	25	D-Glucose-6-Phosphate	[(2R,3R,4S,5R)-2,3,4,5-tetrahydroxy-6-oxohexyl] dihydrogen phosphate	439958
PM1	26	D-Galactonic Acid-g-Lactone	5-(1,2-dihydroxyethyl)-3,4-dihydroxyoxolan-2-one	608
PM1	27	D,L-Malic Acid	2-hydroxybutanedioic acid	525
PM1	28	D-Ribose	(3R,4R,5R)-oxane-2,3,4,5-tetrol	10975657
PM1	29	Tween 20	2-[2-[3,4-bis(2-hydroxyethoxy)oxolan-2-yl]-2-(2-hydroxyethoxy)ethoxy]ethyl dodecanoate	443314
PM1	30	L-Rhamnose	(3R,4R,5R,6S)-6-methyloxane-2,3,4,5-tetrol	25310
PM1	31	D-Fructose	(3S,4R,5R)-2-(hydroxymethyl)oxane-2,3,4,5-tetrol	2723872
PM1	32	Acetic Acid	acetic acid	176
PM1	33	a-D-Glucose	(2S,3R,4S,5S,6R)-6-(hydroxymethyl)oxane-2,3,4,5-tetrol	79025
PM1	34	Maltose	(2R,3S,4S,5R,6R)-2-(hydroxymethyl)-6-[(2R,3S,4R,5R,6R)-4,5,6-trihydroxy-2-(hydroxymethyl)oxan-3-yl]oxyoxane-3,4,5-triol	6255
PM1	35	D-Melibiose	(3R,4S,5S,6R)-6-[[(2S,3R,4S,5R,6R)-3,4,5-trihydroxy-6-(hydroxymethyl)oxan-2-yl]oxymethyl]oxane-2,3,4,5-tetrol	440658
PM1	36	Thymidine	1-[(2R,4S,5R)-4-hydroxy-5-(hydroxymethyl)oxolan-2-yl]-5-methylpyrimidine-2,4-dione	5789
PM1	37	L-Asparagine	(2S)-2,4-diamino-4-oxobutanoic acid	6267
PM1	38	D-Aspartic Acid	(2R)-2-aminobutanedioic acid	83887
PM1	39	D-Glucosaminic Acid	(2R,3R,4S,5R)-2-amino-3,4,5,6-tetrahydroxyhexanoic acid	73563
PM1	40	1,2-Propanediol	propane-1,2-diol	1030
PM1	41	Tween 40	2-[(2R)-2-[(2R,3R,4R)-3,4-bis(2-hydroxyethoxy)oxolan-2-yl]-2-(2-hydroxyethoxy)ethoxy]ethyl dodecanoate	92329579
PM1	42	a-Keto-Glutaric Acid	2-oxopentanedioic acid	51
PM1	43	a-Keto-Butyric Acid	2-oxobutanoic acid	58
PM1	44	a-Methyl-D-Galactoside	(2R,3R,4S,5R,6S)-2-(hydroxymethyl)-6-methoxyoxane-3,4,5-triol	76935
PM1	45	a-D-Lactose	(2R,3R,4S,5R,6S)-2-(hydroxymethyl)-6-[(2R,3S,4R,5R,6S)-4,5,6-trihydroxy-2-(hydroxymethyl)oxan-3-yl]oxyoxane-3,4,5-triol	84571
PM1	46	Lactulose	(2S,3R,4S,5R,6R)-2-[(2R,3S,4S,5R)-4,5-dihydroxy-2,5-bis(hydroxymethyl)oxolan-3-yl]oxy-6-(hydroxymethyl)oxane-3,4,5-triol	11333
PM1	47	Sucrose	(2R,3R,4S,5S,6R)-2-[(2S,3S,4S,5R)-3,4-dihydroxy-2,5-bis(hydroxymethyl)oxolan-2-yl]oxy-6-(hydroxymethyl)oxane-3,4,5-triol	5988
PM1	48	Uridine	1-[(2R,3R,4S,5R)-3,4-dihydroxy-5-(hydroxymethyl)oxolan-2-yl]pyrimidine-2,4-dione	6029
PM1	49	L-Glutamine	(2S)-2,5-diamino-5-oxopentanoic acid	5961
PM1	50	m-Tartaric Acid	(2R,3S)-2,3-dihydroxybutanedioic acid	447315
PM1	51	D-Glucose-1-Phosphate	[(3R,4S,5S,6R)-3,4,5-trihydroxy-6-(hydroxymethyl)oxan-2-yl] dihydrogen phosphate	439165
PM1	52	D-Fructose-6-Phosphate	[(2R,3R,4S)-2,3,4,6-tetrahydroxy-5-oxohexyl] dihydrogen phosphate	69507
PM1	53	Tween 80	2-[2-[3,4-bis(2-hydroxyethoxy)oxolan-2-yl]-2-(2-hydroxyethoxy)ethoxy]ethyl (E)-octadec-9-enoate	5281955
PM1	54	a-Hydroxy Glutaric Acid-g-Lactone	2-(2,2-dimethyl-5-oxooxolan-3-yl)acetic acid	117328
PM1	55	a-Hydroxy Butyric Acid	2-hydroxybutanoic acid	11266
PM1	56	b-Methyl-D-Glucoside	(2R,3S,4S,5R,6R)-2-(hydroxymethyl)-6-methoxyoxane-3,4,5-triol	445238
PM1	57	Adonitol	(2S,4R)-pentane-1,2,3,4,5-pentol	6912
PM1	58	Maltotriose	(2R,3R,4S,5S,6R)-2-[(2R,3S,4R,5R,6R)-4,5-dihydroxy-2-(hydroxymethyl)-6-[(2R,3S,4R,5R)-4,5,6-trihydroxy-2-(hydroxymethyl)oxan-3-yl]oxyoxan-3-yl]oxy-6-(hydroxymethyl)oxane-3,4,5-triol	439586
PM1	59	2-Deoxy Adenosine	(2R,3S,5R)-5-(6-aminopurin-9-yl)-2-(hydroxymethyl)oxolan-3-ol	13730
PM1	60	Adenosine	(2R,3R,4S,5R)-2-(6-aminopurin-9-yl)-5-(hydroxymethyl)oxolane-3,4-diol	60961
PM1	61	Glycyl-L-Aspartic Acid	(2S)-2-[(2-aminoacetyl)amino]butanedioic acid	97363
PM1	62	Citric Acid	2-hydroxypropane-1,2,3-tricarboxylic acid	311
PM1	63	m-Inositol	cyclohexane-1,2,3,4,5,6-hexol	892
PM1	64	D-Threonine	(2R,3S)-2-amino-3-hydroxybutanoic acid	69435
PM1	65	Fumaric Acid	(E)-but-2-enedioic acid	444972
PM1	66	Bromo Succinic Acid	2-bromobutanedioic acid	73557
PM1	67	Propionic Acid	propanoic acid	1032
PM1	68	Mucic Acid	(2S,3R,4S,5R)-2,3,4,5-tetrahydroxyhexanedioic acid	3037582
PM1	69	Glycolic Acid	2-hydroxyacetic acid	757
PM1	70	Glyoxylic Acid	oxaldehydic acid	760
PM1	71	D-Cellobiose	(2R,3S,4S,5R,6S)-2-(hydroxymethyl)-6-[(2R,3S,4R,5R,6R)-4,5,6-trihydroxy-2-(hydroxymethyl)oxan-3-yl]oxyoxane-3,4,5-triol	10712
PM1	72	Inosine	9-[(2R,3R,4S,5R)-3,4-dihydroxy-5-(hydroxymethyl)oxolan-2-yl]-1H-purin-6-one	135398641
PM1	73	Glycyl-L-Glutamic Acid	(2S)-2-[(2-aminoacetyl)amino]pentanedioic acid	99278
PM1	74	Tricarballylic Acid	propane-1,2,3-tricarboxylic acid	14925
PM1	75	L-Serine	(2S)-2-amino-3-hydroxypropanoic acid	5951
PM1	76	L-Threonine	(2S,3R)-2-amino-3-hydroxybutanoic acid	6288
PM1	77	L-Alanine	(2S)-2-aminopropanoic acid	5950
PM1	78	L-Alanyl-Glycine	2-[[(2S)-2-azaniumylpropanoyl]amino]acetate	6998028
PM1	79	Acetoacetic Acid	3-oxobutanoic acid	96
PM1	80	N-Acetyl-b-D-Mannosamine	N-[(2R,3S,4R,5S,6R)-2,4,5-trihydroxy-6-(hydroxymethyl)oxan-3-yl]acetamide	11096158
PM1	81	Mono Methyl Succinate	4-methoxy-4-oxobutanoic acid	77487
PM1	82	Methyl Pyruvate	methyl 2-oxopropanoate	11748
PM1	83	D-Malic Acid	(2R)-2-hydroxybutanedioic acid	92824
PM1	84	L-Malic Acid	(2S)-2-hydroxybutanedioic acid	222656
PM1	85	Glycyl-L-Proline	(2S)-1-(2-aminoacetyl)pyrrolidine-2-carboxylic acid	3013625
PM1	86	p-Hydroxy Phenyl Acetic Acid	2-(4-hydroxyphenyl)acetic acid	127
PM1	87	m-Hydroxy Phenyl Acetic Acid	2-(3-hydroxyphenyl)acetic acid	12122
PM1	88	Tyramine	4-(2-aminoethyl)phenol	5610
PM1	89	D-Psicose	(3R,4R,5R)-2-(hydroxymethyl)oxane-2,3,4,5-tetrol	441036
PM1	90	L-Lyxose	(2R,3R,4S)-2,3,4,5-tetrahydroxypentanal	644176
PM1	91	Glucuronamide	(2S,3S,4S,5R,6R)-3,4,5,6-tetrahydroxyoxane-2-carboxamide	636367
PM1	92	Pyruvic Acid	2-oxopropanoic acid	1060
PM1	93	L-Galactonic Acid-g-Lactone	(3S,4S,5R)-5-[(1S)-1,2-dihydroxyethyl]-3,4-dihydroxyoxolan-2-one	6857365
PM1	94	D-Galacturonic Acid	(2S,3R,4S,5R)-3,4,5,6-tetrahydroxyoxane-2-carboxylic acid	439215
PM1	95	Phenylethylamine	2-phenylethanamine	1001
PM1	96	2-Aminoethanol	2-aminoethanol	700
PM2	1	Blank	N/A	N/A
PM2	2	Chondroitin Sulfate C	(2S,3S,4S,5R,6R)-6-[(2R,3R,4R,5R,6R)-3-acetamido-2,5-dihydroxy-6-sulfooxyoxan-4-yl]oxy-3,4,5-trihydroxyoxane-2-carboxylic acid	24766
PM2	3	a-Cyclodextrin	(1S,3R,5R,6S,8R,10R,11S,13R,15R,16S,18R,20R,21S,23R,25R,26S,28R,30R,31R,32R,33R,34R,35R,36R,37R,38R,39R,40R,41R,42R)-5,10,15,20,25,30-hexakis(hydroxymethyl)-2,4,7,9,12,14,17,19,22,24,27,29-dodecaoxaheptacyclo[26.2.2.23,6.28,11.213,16.218,21.223,26]dotetracontane-31,32,33,34,35,36,37,38,39,40,41,42-dodecol	444913
PM2	4	b-Cyclodextrin	(1S,3R,5R,6S,8R,10R,11S,13R,15R,16S,18R,20R,21S,23R,25R,26S,28R,30R,31S,33R,35R,37R,38R,39R,40R,41R,42R,43R,44R,45R,46R,47R,48R,49R)-5,10,15,20,25,30,35-heptakis(hydroxymethyl)-2,4,7,9,12,14,17,19,22,24,27,29,32,34-tetradecaoxaoctacyclo[31.2.2.23,6.28,11.213,16.218,21.223,26.228,31]nonatetracontane-36,37,38,39,40,41,42,43,44,45,46,47,48,49-tetradecol	24238
PM2	5	g-Cyclodextrin	(1S,3R,5R,6S,8R,10R,11S,13R,15R,16S,18R,20R,21S,23R,25R,26S,28R,30R,31S,33R,35R,36S,38R,40R,41R,42R,43R,44R,45R,46R,47R,48R,49R,50R,51R,52R,53R,54R,55R,56R)-5,10,15,20,25,30,35,40-octakis(hydroxymethyl)-2,4,7,9,12,14,17,19,22,24,27,29,32,34,37,39-hexadecaoxanonacyclo[36.2.2.23,6.28,11.213,16.218,21.223,26.228,31.233,36]hexapentacontane-41,42,43,44,45,46,47,48,49,50,51,52,53,54,55,56-hexadecol	5287407
PM2	6	Dextrin	(3R,4S,5S,6R)-2-[(2R,3S,4R,5R)-4,5-dihydroxy-2-(hydroxymethyl)-6-[(2R,3S,4R,5R,6S)-4,5,6-trihydroxy-2-(hydroxymethyl)oxan-3-yl]oxyoxan-3-yl]oxy-6-(hydroxymethyl)oxane-3,4,5-triol	62698
PM2	7	Gelatin	N/A	N/A
PM2	8	Glycogen	(2S,3R,4S,5S,6R)-2-[[(2R,3S,4R,5R,6R)-4,5-dihydroxy-3-[(2R,3R,4S,5S,6R)-3,4,5-trihydroxy-6-(hydroxymethyl)oxan-2-yl]oxy-6-[(2R,3S,4R,5R,6S)-4,5,6-trihydroxy-2-(hydroxymethyl)oxan-3-yl]oxyoxan-2-yl]methoxy]-6-(hydroxymethyl)oxane-3,4,5-triol	439177
PM2	9	Inulin	(2R,3R,4S,5S,6R)-2-[(2S,3S,4S,5R)-2-[[(2R,3S,4S,5R)-2-[[(2R,3S,4S,5R)-2-[[(2R,3S,4S,5R)-2-[[(2R,3S,4S,5R)-2-[[(2R,3S,4S,5R)-2-[[(2R,3S,4S,5R)-2-[[(2R,3S,4S,5R)-2-[[(2R,3S,4S,5R)-2-[[(2R,3S,4S,5R)-2-[[(2R,3S,4S,5R)-2-[[(2R,3S,4S,5R)-2-[[(2R,3S,4S,5R)-2-[[(2R,3S,4S,5R)-2-[[(2R,3S,4S,5R)-2-[[(2R,3S,4S,5R)-2-[[(2R,3S,4S,5R)-2-[[(2R,3S,4S,5R)-2-[[(2R,3S,4S,5R)-2-[[(2R,3S,4S,5R)-2-[[(2R,3S,4S,5R)-2-[[(…	24763
PM2	10	Laminarin	(3R,4S,5R,6R)-4-[(3R,4S,5R,6R)-3,5-dihydroxy-6-(hydroxymethyl)-4-[(3R,4S,5S,6R)-3,4,5-trihydroxy-6-(hydroxymethyl)oxan-2-yl]oxyoxan-2-yl]oxy-6-(hydroxymethyl)oxane-2,3,5-triol	439306
PM2	11	Mannan	(2S,3S,4S,5S,6R)-2-[(2R,3S,4R,5R,6S)-6-[(2R,3S,4R,5S,6S)-4,5-dihydroxy-2-(hydroxymethyl)-6-[(2R,3R,4R,5S,6R)-4,5,6-trihydroxy-2-(hydroxymethyl)oxan-3-yl]oxyoxan-3-yl]oxy-4,5-dihydroxy-2-(hydroxymethyl)oxan-3-yl]oxy-6-(hydroxymethyl)oxane-3,4,5-triol	25147451
PM2	12	Pectin	(2S,3R,4S,5R,6R)-3,4,5,6-tetrahydroxyoxane-2-carboxylic acid	441476
PM2	13	N-Acetyl-D-Galactosamine	N-[(3R,4R,5R,6R)-2,4,5-trihydroxy-6-(hydroxymethyl)oxan-3-yl]acetamide	35717
PM2	14	N-Acetyl-Neuraminic Acid	(4S,5R,6R)-5-acetamido-2,4-dihydroxy-6-[(1R,2R)-1,2,3-trihydroxypropyl]oxane-2-carboxylic acid	439197
PM2	15	b-D-Allose	(2R,3R,4R,5S,6R)-6-(hydroxymethyl)oxane-2,3,4,5-tetrol	448388
PM2	16	Amygdalin	(2R)-2-phenyl-2-[(2R,3R,4S,5S,6R)-3,4,5-trihydroxy-6-[[(2R,3R,4S,5S,6R)-3,4,5-trihydroxy-6-(hydroxymethyl)oxan-2-yl]oxymethyl]oxan-2-yl]oxyacetonitrile	656516
PM2	17	D-Arabinose	(2S,3R,4R)-2,3,4,5-tetrahydroxypentanal	66308
PM2	18	D-Arabitol	(2R,4R)-pentane-1,2,3,4,5-pentol	94154
PM2	19	L-Arabitol	(2S,4S)-pentane-1,2,3,4,5-pentol	439255
PM2	20	Arbutin	(2R,3S,4S,5R,6S)-2-(hydroxymethyl)-6-(4-hydroxyphenoxy)oxane-3,4,5-triol	440936
PM2	21	2-Deoxy-D-Ribose	(3S,4R)-3,4,5-trihydroxypentanal	5460005
PM2	22	i-Erythritol	butane-1,2,3,4-tetrol	8998
PM2	23	D-Fucose	6-methyloxane-2,3,4,5-tetrol	840
PM2	24	3-O-b-D-Galactopyranosyl-D-Arabinose	(2S,3R,4R)-2,4,5-trihydroxy-3-[(2S,3R,4S,5R,6R)-3,4,5-trihydroxy-6-(hydroxymethyl)oxan-2-yl]oxypentanal	193417
PM2	25	Gentiobiose	(2R,3R,4S,5S,6R)-6-[[(2R,3R,4S,5S,6R)-3,4,5-trihydroxy-6-(hydroxymethyl)oxan-2-yl]oxymethyl]oxane-2,3,4,5-tetrol	441422
PM2	26	L-Glucose	(2S,3R,4S,5S)-2,3,4,5,6-pentahydroxyhexanal	10954115
PM2	27	Lacitol	(2S,3R,4R,5R)-4-[(2S,3R,4S,5R,6R)-3,4,5-trihydroxy-6-(hydroxymethyl)oxan-2-yl]oxyhexane-1,2,3,5,6-pentol	157355
PM2	28	D-Melezitose	(2R,3R,4S,5S,6R)-2-[(2S,3S,4R,5R)-4-hydroxy-2,5-bis(hydroxymethyl)-2-[(2R,3R,4S,5S,6R)-3,4,5-trihydroxy-6-(hydroxymethyl)oxan-2-yl]oxyoxolan-3-yl]oxy-6-(hydroxymethyl)oxane-3,4,5-triol	92817
PM2	29	Maltitol	(2S,3R,4R,5R)-4-[(2R,3R,4S,5S,6R)-3,4,5-trihydroxy-6-(hydroxymethyl)oxan-2-yl]oxyhexane-1,2,3,5,6-pentol	493591
PM2	30	a-Methyl-D-Glucose	(2S,3R,4S,5S,6R)-6-(hydroxymethyl)-2-methyloxane-2,3,4,5-tetrol	52982871
PM2	31	b-Methyl-D-Galactoside	(2R,3R,4S,5R,6R)-2-(hydroxymethyl)-6-methoxyoxane-3,4,5-triol	94214
PM2	32	3-Methyl Glucose	(2R,3S,4R,5R)-2,3,4,5,6-pentahydroxy-3-methylhexanal	22887122
PM2	33	b-Methyl-D-Glucuronic Acid	(2S,3S,4S,5R,6R)-3,4,5-trihydroxy-6-methoxyoxane-2-carboxylate	25201129
PM2	34	a-Methyl-D-Mannoside	(2R,3S,4S,5S,6S)-2-(hydroxymethyl)-6-methoxyoxane-3,4,5-triol	101798
PM2	35	b-Methyl-D-Xyloside	(2R,3R,4S,5R)-2-methoxyoxane-3,4,5-triol	11768891
PM2	36	Palatinose	(2R,3S,4S,5R,6S)-2-(hydroxymethyl)-6-[[(2R,3S,4S)-3,4,5-trihydroxy-5-(hydroxymethyl)oxolan-2-yl]methoxy]oxane-3,4,5-triol	439559
PM2	37	D-Raffinose	(3R,4S,5R,6R)-2-[[(2R,3S,4S,5R)-6-[(2S,3S,4S,5R)-3,4-dihydroxy-2,5-bis(hydroxymethyl)oxolan-2-yl]oxy-3,4,5-trihydroxyoxan-2-yl]methoxy]-6-(hydroxymethyl)oxane-3,4,5-triol	10542
PM2	38	Salicin	(2R,3S,4S,5R,6S)-2-(hydroxymethyl)-6-[2-(hydroxymethyl)phenoxy]oxane-3,4,5-triol	439503
PM2	39	Sedoheptulosan	(1R,2S,3R,4S,5R)-5-(hydroxymethyl)-6,8-dioxabicyclo[3.2.1]octane-2,3,4-triol	5460956
PM2	40	L-Sorbose	(3S,4R,5S)-2-(hydroxymethyl)oxane-2,3,4,5-tetrol	439192
PM2	41	Stachyose	(2S,3R,4S,5R,6R)-2-[[(2R,3R,4S,5R,6S)-6-[[(2R,3S,4S,5R,6R)-6-[(2S,3S,4S,5R)-3,4-dihydroxy-2,5-bis(hydroxymethyl)oxolan-2-yl]oxy-3,4,5-trihydroxyoxan-2-yl]methoxy]-3,4,5-trihydroxyoxan-2-yl]methoxy]-6-(hydroxymethyl)oxane-3,4,5-triol	439531
PM2	42	D-Tagatose	(3S,4S,5R)-2-(hydroxymethyl)oxane-2,3,4,5-tetrol	439312
PM2	43	Turanose	(3S,4R,5R)-1,4,5,6-tetrahydroxy-3-[(2R,3R,4S,5S,6R)-3,4,5-trihydroxy-6-(hydroxymethyl)oxan-2-yl]oxyhexan-2-one	5460935
PM2	44	Xylitol	(2S,4R)-pentane-1,2,3,4,5-pentol	6912
PM2	45	N-Acetyl-D-Glucosaminitol	N-[(2S,3R,4S,5R)-1,3,4,5,6-pentahydroxyhexan-2-yl]acetamide	165206
PM2	46	g-Amino Butyric Acid	4-aminobutanoic acid	119
PM2	47	d-Amino Valeric Acid	4-carboxybutylazanium	449593
PM2	48	Butyric Acid	butanoic acid	264
PM2	49	Capric Acid	decanoic acid	2969
PM2	50	Caproic Acid	hexanoic acid	8892
PM2	51	Citraconic Acid	(Z)-2-methylbut-2-enedioic acid	643798
PM2	52	Citramalic Acid	2-hydroxy-2-methylbutanedioic acid	1081
PM2	53	D-Glucosamine	(3R,4R,5S,6R)-3-amino-6-(hydroxymethyl)oxane-2,4,5-triol	439213
PM2	54	2-Hydroxy Benzoic Acid	2-hydroxybenzoic acid	338
PM2	55	4-Hydroxy Benzoic Acid	4-hydroxybenzoic acid	135
PM2	56	b-Hydroxy Butyric Acid	3-hydroxybutanoic acid	441
PM2	57	g-Hydroxy Butyric Acid	4-hydroxybutanoic acid	10413
PM2	58	a-Keto Valeric Acid	2-oxopentanoic acid	74563
PM2	59	Itaconic Acid	2-methylidenebutanedioic acid	811
PM2	60	5-Keto-D-Gluconic Acid	(2R,3S,4S)-2,3,4,6-tetrahydroxy-5-oxohexanoic acid	5460352
PM2	61	D-Lactic Acid Methyl Ester	methyl (2R)-2-hydroxypropanoate	637514
PM2	62	Malonic Acid	propanedioic acid	867
PM2	63	Melibionic Acid	(2R,3S,4R,5R)-2,3,4,5-tetrahydroxy-6-[(2S,3R,4S,5R,6R)-3,4,5-trihydroxy-6-(hydroxymethyl)oxan-2-yl]oxyhexanoic acid	193574
PM2	64	Oxalic Acid	oxalic acid	971
PM2	65	Oxalomalic Acid	1-hydroxy-3-oxopropane-1,2,3-tricarboxylic acid	439620
PM2	66	Quinic Acid	(3R,5R)-1,3,4,5-tetrahydroxycyclohexane-1-carboxylic acid	6508
PM2	67	D-Ribono-1,4-Lactone	(3R,4S,5R)-3,4-dihydroxy-5-(hydroxymethyl)oxolan-2-one	111064
PM2	68	Sebacic Acid	decanedioic acid	5192
PM2	69	Sorbic Acid	(2E,4E)-hexa-2,4-dienoic acid	643460
PM2	70	Succinamic Acid	4-amino-4-oxobutanoic acid	12522
PM2	71	D-Tartaric Acid	(2S,3S)-2,3-dihydroxybutanedioic acid	439655
PM2	72	L-Tartaric Acid	(2R,3R)-2,3-dihydroxybutanedioic acid	444305
PM2	73	Acetamide	acetamide	178
PM2	74	L-Alaninamide	(2S)-2-aminopropanamide	444939
PM2	75	N-Acetyl-L-Glutamic Acid	(2S)-2-acetamidopentanedioic acid	70914
PM2	76	L-Arginine	(2S)-2-amino-5-(diaminomethylideneamino)pentanoic acid	6322
PM2	77	Glycine	2-aminoacetic acid	750
PM2	78	L-Histidine	(2S)-2-amino-3-(1H-imidazol-5-yl)propanoic acid	6274
PM2	79	L-Homoserine	(2S)-2-amino-4-hydroxybutanoic acid	12647
PM2	80	Hydroxy-L-Proline	(2S,4R)-4-hydroxypyrrolidine-2-carboxylic acid	5810
PM2	81	L-Isoleucine	(2S,3S)-2-amino-3-methylpentanoic acid	6306
PM2	82	L-Leucine	(2S)-2-amino-4-methylpentanoic acid	6106
PM2	83	L-Lysine	(2S)-2,6-diaminohexanoic acid	5962
PM2	84	L-Methionine	(2S)-2-amino-4-methylsulfanylbutanoic acid	6137
PM2	85	L-Ornithine	(2S)-2,5-diaminopentanoic acid	6262
PM2	86	L-Phenylalanine	(2S)-2-amino-3-phenylpropanoic acid	6140
PM2	87	L-Pyroglutamic Acid	(2S)-5-oxopyrrolidine-2-carboxylic acid	7405
PM2	88	L-Valine	(2S)-2-amino-3-methylbutanoic acid	6287
PM2	89	D,L-Carnitine	3-hydroxy-4-(trimethylazaniumyl)butanoate	288
PM2	90	Sec-Butylamine	butan-2-amine	24874
PM2	91	D,L-Octopamine	[2-hydroxy-2-(4-hydroxyphenyl)ethyl]azanium	21680226
PM2	92	Putrescine	butane-1,4-diamine	1045
PM2	93	Dihydroxy Acetone	1,3-dihydroxypropan-2-one	670
PM2	94	2,3-Butanediol	butane-2,3-diol	262
PM2	95	2,3-Butanedione	butane-2,3-dione	650
PM2	96	3-Hydroxy-2-Butanone	3-hydroxybutan-2-one	179
